# Supplementary material for: DNA methylation temporal profiling following peripheral versus central nervous system axotomy
Source: Sci Data. 2014 Nov 11;1:140038. doi: 10.1038/sdata.2014.38 (PMC4411011; doi:10.1038/sdata.2014.38)
Supplement: Supplementary File 1 [file sdata201438-s1.xls]

## Sheet: List of methylated genes
		# genes for value:	401	16921	63	Count	Count	Count	Count	Count	Count	Count	Count	Count	Count	Count	Count	Count	Count	Count	Count
		search value:	3	0	5
			1064.67	841.5		913.333	726.5		697	700		970	970.5		992.333	887.5		783.667	931.5		919.333
18180			SNA	1D	MV	SNA	3D	MV	SNA	7D	MV	DCA	1D	MV	DCA	3D	MV	DCA	7D	MV	# Hits
All IDs	Gene Symbol	Gene Name	Inj.	Sh.		Inj.	Sh.		Inj.	Sh.		Inj.	Sh.		Inj.	Sh.		Inj.	Sh.		Naive
207157	0610005I04	hypothetical protein 0610005I04	0	0	U	0	0	U	0	0	U	0	0	U	0	0	U	0	0	U	0
66836	0610006I08Rik	RIKEN cDNA 0610006I08 gene	0	0	U	0	0	U	0	0	U	0	0	U	0	0	U	0	0	U	0
381629	0610007C21Rik	RIKEN cDNA 0610007C21 gene	0	0	U	0	0	U	0	0	U	0	0	U	0	0	U	0	0	U	0
67669	0610007P06Rik	RIKEN cDNA 0610007P06 gene	0	0	U	0	0	U	0	0	U	0	0	U	0	0	U	0	0	U	0
76251	0610007P08Rik	RIKEN cDNA 0610007P08 gene	0	0	U	0	0	U	0	0	U	0	0	U	0	0	U	0	0	U	0
58520	0610007P14Rik	RIKEN cDNA 0610007P14 gene	0	0	U	0	0	U	0	0	U	0	1	-3	0	0	U	0	0	U	0
68327	0610007P22Rik	RIKEN cDNA 0610007P22 gene	0	0	U	0	0	U	0	0	U	0	0	U	0	0	U	0	0	U	0
68316	0610008C08Rik	RIKEN cDNA 0610008C08 gene	1	1	-1	0	2	-5	0	1	-3	0	0	U	0	0	U	0	0	U	0
68314	0610008F07Rik	RIKEN cDNA 0610008F07 gene	0	0	U	0	0	U	0	0	U	0	0	U	0	0	U	0	0	U	0
70337	0610009A07Rik	RIKEN cDNA 0610009A07 gene	0	0	U	0	0	U	0	0	U	0	0	U	0	0	U	0	0	U	0
68344	0610009B10Rik	RIKEN cDNA 0610009B10 gene	0	0	U	0	0	U	0	0	U	0	0	U	0	0	U	0	0	U	0
66050	0610009B22Rik	RIKEN cDNA 0610009B22 gene	0	0	U	0	0	U	0	0	U	0	0	U	0	0	U	0	0	U	0
66055	0610009D07Rik	RIKEN cDNA 0610009D07 gene	0	0	U	0	0	U	0	0	U	0	0	U	0	0	U	0	0	U	0
71673	0610009J22Rik	RIKEN cDNA 0610009J22 gene	0	0	U	0	0	U	0	0	U	0	0	U	0	0	U	0	0	U	0
68350	0610009K11Rik	RIKEN cDNA 0610009K11 gene	0	0	U	0	0	U	0	0	U	0	0	U	0	0	U	0	0	U	0
68294	0610009O03Rik	RIKEN cDNA 0610009O03 gene	0	0	U	0	0	U	0	0	U	0	0	U	0	0	U	0	0	U	0
66839	0610009O20Rik	RIKEN cDNA 0610009O20 gene	0	0	U	0	0	U	0	0	U	0	0	U	0	0	U	0	0	U	0
67432	0610010D20Rik	RIKEN cDNA 0610010D20 gene	0	0	U	0	0	U	0	0	U	0	0	U	0	0	U	0	0	U	0
68339	0610010D24Rik	RIKEN cDNA 0610010D24 gene	0	0	U	0	0	U	0	0	U	0	0	U	0	0	U	0	0	U	0
68332	0610010E21Rik	RIKEN cDNA 0610010E21 gene	0	0	U	0	0	U	0	0	U	0	0	U	0	0	U	0	0	U	0
71675	0610010F05Rik	RIKEN cDNA 0610010F05 gene	0	0	U	0	0	U	0	0	U	0	0	U	0	0	U	0	0	U	0
104457	0610010K14Rik	RIKEN cDNA 0610010K14 gene	0	0	U	0	0	U	0	0	U	0	0	U	0	0	U	0	0	U	0
68347	0610011F06Rik	RIKEN cDNA 0610011F06 gene	2	2	-2	3	2	M	3	2	M	3	2	M	3	2	M	3	2	M	3
66058	0610011I04Rik	RIKEN cDNA 0610011I04 gene	3	2	M	3	2	M	3	2	M	3	2	M	3	2	M	3	2	M	2
68295	0610011L14Rik	RIKEN cDNA 0610011L14 gene	0	0	U	0	0	U	0	0	U	0	0	U	0	0	U	0	0	U	0
67433	0610011N22Rik	RIKEN cDNA 0610011N22 gene	0	0	U	0	0	U	0	0	U	0	0	U	0	0	U	0	0	U	0
59052	0610012D09Rik	RIKEN cDNA 0610012D09 gene	1	0	2	0	1	-3	0	0	U	0	0	U	0	1	-3	1	0	2	0
68352	0610012D14Rik	RIKEN cDNA 0610012D14 gene	3	2	M	2	2	-2	1	0	2	2	2	-2	2	2	-2	0	1	-3	2
66061	0610012D17Rik	RIKEN cDNA 0610012D17 gene	0	0	U	0	0	U	0	0	U	0	0	U	0	0	U	0	0	U	0
106264	0610012G03Rik	RIKEN cDNA 0610012G03 gene	0	0	U	0	0	U	0	0	U	0	0	U	0	0	U	0	0	U	0
74088	0610012H03Rik	RIKEN cDNA 0610012H03 gene	0	0	U	0	0	U	0	0	U	0	0	U	0	0	U	0	0	U	0
76892	0610013E23Rik	RIKEN cDNA 0610013E23 gene	0	0	U	0	0	U	0	0	U	0	0	U	0	0	U	0	0	U	1
76890	0610016J10Rik	RIKEN cDNA 0610016J10 gene	3	2	M	3	2	M	2	2	-2	3	1	3	3	2	M	3	2	M	3
216860	0610025P10Rik	RIKEN cDNA 0610025P10 gene	3	0	5	0	0	U	0	0	U	2	0	4	0	0	U	0	0	U	0
56700	0610031J06Rik	RIKEN cDNA 0610031J06 gene	0	0	U	0	0	U	0	0	U	0	0	U	0	0	U	0	0	U	0
71684	0610033I05Rik	RIKEN cDNA 0610033I05 gene	0	0	U	0	1	-3	0	1	-3	0	0	U	0	0	U	1	0	2	1
68394	0610037D15Rik	RIKEN cDNA 0610037D15 gene	0	0	U	0	0	U	0	0	U	0	0	U	0	0	U	0	0	U	0
74098	0610037L13Rik	RIKEN cDNA 0610037L13 gene	0	0	U	0	0	U	0	0	U	0	0	U	0	0	U	0	0	U	0
66086	0610037P05Rik	RIKEN cDNA 0610037P05 gene	0	0	U	0	0	U	0	0	U	0	0	U	0	0	U	0	0	U	0
67674	0610038D11Rik	RIKEN cDNA 0610038D11 gene	0	0	U	0	0	U	0	0	U	0	0	U	0	0	U	0	0	U	0
66072	0610038F07Rik	RIKEN cDNA 0610038F07 gene	2	0	4	0	0	U	0	0	U	0	0	U	0	0	U	0	0	U	0
68371	0610038K03Rik	RIKEN cDNA 0610038K03 gene	0	0	U	0	0	U	0	0	U	0	0	U	0	0	U	0	0	U	0
66083	0610039J04Rik	RIKEN cDNA 0610039J04 gene	0	0	U	0	0	U	0	0	U	0	0	U	0	0	U	0	0	U	0
66070	0610040D20Rik	RIKEN cDNA 0610040D20 gene	0	0	U	0	0	U	0	0	U	0	0	U	0	0	U	0	0	U	0
76261	0610040J01Rik	RIKEN cDNA 0610040J01 gene	0	0	U	0	0	U	0	0	U	0	0	U	0	0	U	0	0	U	0
66074	0610041E09Rik	RIKEN cDNA 0610041E09 gene	0	0	U	0	0	U	0	0	U	0	0	U	0	0	U	0	0	U	0
66084	0610042C05Rik	RIKEN cDNA 0610042C05 gene	0	0	U	0	0	U	0	0	U	0	0	U	0	0	U	0	0	U	0
67441	0610042E07Rik	RIKEN cDNA 0610042E07 gene	0	0	U	0	0	U	0	0	U	0	0	U	0	0	U	0	0	U	0
210853	06720451E15Rik	hypothetical protein 6720451E15	0	0	U	0	0	U	0	0	U	0	0	U	0	0	U	0	0	U	0
67446	0710001B24Rik	RIKEN cDNA 0710001B24 gene	0	0	U	0	0	U	0	0	U	0	0	U	0	0	U	0	0	U	0
71691	0710005I19Rik	RIKEN cDNA 0710005I19 gene	0	0	U	0	0	U	0	0	U	0	0	U	0	0	U	0	0	U	0
76897	0710005M24Rik	RIKEN cDNA 0710005M24 gene	0	0	U	0	0	U	0	0	U	0	0	U	0	0	U	0	0	U	0
69225	0710008K08Rik	RIKEN cDNA 0710008K08 gene	0	0	U	0	0	U	0	0	U	0	0	U	0	0	U	0	0	U	0
223601	0910001A06Rik	RIKEN cDNA 0910001A06 gene	0	0	U	0	0	U	0	0	U	0	0	U	0	0	U	0	0	U	0
66107	1100001G20Rik	RIKEN cDNA 1100001G20 gene	0	0	U	0	0	U	0	0	U	0	0	U	1	1	-1	0	0	U	0
66857	1100001H23Rik	RIKEN cDNA 1100001H23 gene	0	0	U	0	0	U	0	0	U	0	0	U	0	0	U	0	0	U	0
68436	1100001I22Rik	RIKEN cDNA 1100001I22 gene	0	0	U	0	0	U	0	0	U	0	0	U	0	0	U	0	0	U	0
66140	1110001A07Rik	RIKEN cDNA 1110001A07 gene	0	0	U	0	0	U	0	0	U	0	0	U	0	0	U	0	0	U	0
66117	1110001J03Rik	RIKEN cDNA 1110001J03 gene	0	0	U	0	0	U	0	0	U	0	0	U	0	0	U	0	0	U	0
104725	1110002B05Rik	RIKEN cDNA 1110002B05 gene	0	0	U	0	0	U	0	0	U	0	0	U	0	0	U	0	0	U	0
66119	1110002E23Rik	RIKEN cDNA 1110002E23 gene	0	0	U	0	0	U	0	0	U	0	0	U	0	0	U	0	0	U	0
66139	1110002H13Rik	RIKEN cDNA 1110002H13 gene	0	0	U	0	0	U	0	0	U	0	0	U	0	0	U	0	0	U	0
68550	1110002N22Rik	RIKEN cDNA 1110002N22 gene	0	0	U	0	0	U	0	0	U	0	0	U	0	0	U	0	0	U	0
68552	1110003E01Rik	RIKEN cDNA 1110003E01 gene	0	0	U	0	0	U	0	0	U	0	0	U	0	0	U	0	0	U	0
66910	1110004B13Rik	RIKEN cDNA 1110004B13 gene	0	0	U	0	0	U	0	0	U	1	0	2	0	0	U	0	1	-3	0
68001	1110004E09Rik	RIKEN cDNA 1110004E09 gene	0	0	U	0	0	U	0	0	U	0	0	U	0	0	U	0	0	U	0
56372	1110004F10Rik	RIKEN cDNA 1110004F10 gene	0	0	U	0	0	U	0	0	U	0	0	U	0	0	U	0	0	U	0
74319	1110005A03Rik	RIKEN cDNA 1110005A03 gene	0	0	U	2	0	4	0	0	U	0	0	U	0	0	U	0	0	U	1
66118	1110005A23Rik	RIKEN cDNA 1110005A23 gene	0	0	U	0	0	U	0	0	U	0	0	U	0	0	U	0	0	U	0
73833	1110006G06Rik	RIKEN cDNA 1110006G06 gene	0	0	U	1	0	2	1	0	2	2	0	4	0	1	-3	1	0	2	1
68545	1110006O17Rik	RIKEN cDNA 1110006O17 gene	0	0	U	0	0	U	0	0	U	0	0	U	0	0	U	0	0	U	0
66123	1110006O24Rik	RIKEN cDNA 1110006O24 gene	1	0	2	0	0	U	0	0	U	0	0	U	0	0	U	0	0	U	0
210711	1110007A13Rik	RIKEN cDNA 1110007A13 gene	0	0	U	0	0	U	0	0	U	0	0	U	0	0	U	0	0	U	0
71784	1110007C02Rik	RIKEN cDNA 1110007C02 gene	0	0	U	0	0	U	0	0	U	0	0	U	0	0	U	0	0	U	0
68480	1110007C09Rik	RIKEN cDNA 1110007C09 gene	0	0	U	0	0	U	0	0	U	0	0	U	0	0	U	0	0	U	0
68487	1110007F12Rik	RIKEN cDNA 1110007F12 gene	0	0	U	0	0	U	0	0	U	0	0	U	0	0	U	0	0	U	0
67604	1110007L15Rik	RIKEN cDNA 1110007L15 gene	0	0	U	0	0	U	0	0	U	0	0	U	0	0	U	0	0	U	0
68493	1110007M04Rik	RIKEN cDNA 1110007M04 gene	0	0	U	0	0	U	0	0	U	0	0	U	0	0	U	0	0	U	0
73736	1110008B24Rik	RIKEN cDNA 1110008B24 gene	0	0	U	0	0	U	0	0	U	0	0	U	0	0	U	0	0	U	0
67388	1110008F13Rik	RIKEN cDNA 1110008F13 gene	0	0	U	0	0	U	0	0	U	0	0	U	0	0	U	0	0	U	0
100764	1110008J03Rik	RIKEN cDNA 1110008J03 gene	0	0	U	0	0	U	0	0	U	0	0	U	0	0	U	0	0	U	0
73730	1110008K04Rik	RIKEN cDNA 1110008K04 gene	0	0	U	0	0	U	2	1	1	0	0	U	0	0	U	0	0	U	0
73737	1110008P14Rik	RIKEN cDNA 1110008P14 gene	0	0	U	0	0	U	0	0	U	0	0	U	0	0	U	0	0	U	0
73827	1110012D08Rik	RIKEN cDNA 1110012D08 gene	1	0	2	1	1	-1	0	1	-3	0	0	U	0	0	U	2	0	4	1
68617	1110012J17Rik	RIKEN cDNA 1110012J17 gene	0	0	U	0	0	U	0	0	U	0	0	U	0	0	U	0	0	U	0
68618	1110012L19Rik	RIKEN cDNA 1110012L19 gene	0	0	U	0	0	U	0	0	U	0	0	U	0	0	U	0	0	U	0
73711	1110012M11Rik	RIKEN cDNA 1110012M11 gene	0	0	U	0	0	U	0	0	U	0	0	U	0	0	U	0	0	U	0
68521	1110013L07Rik	RIKEN cDNA 1110013L07 gene	0	0	U	0	0	U	0	0	U	0	0	U	0	0	U	0	0	U	0
68501	1110014D18Rik	RIKEN cDNA 1110014D18 gene	0	0	U	0	0	U	0	0	U	0	0	U	0	0	U	0	0	U	0
73712	1110014F24Rik	RIKEN cDNA 1110014F24 gene	2	1	1	0	1	-3	1	0	2	1	0	2	0	1	-3	1	0	2	1
74778	1110014J01Rik	RIKEN cDNA 1110014J01 gene	0	0	U	0	0	U	0	0	U	0	0	U	0	0	U	0	0	U	0
73719	1110014K05Rik	RIKEN cDNA 1110014K05 gene	0	0	U	0	0	U	0	0	U	0	0	U	0	0	U	0	0	U	0
319370	1110014K08Rik	RIKEN cDNA 1110014K08 gene	0	0	U	0	0	U	0	0	U	0	0	U	0	0	U	0	0	U	0
68510	1110015K06Rik	RIKEN cDNA 1110015K06 gene	0	0	U	0	0	U	0	0	U	0	0	U	0	0	U	0	0	U	0
68527	1110017I16Rik	RIKEN cDNA 1110017I16 gene	0	0	U	0	0	U	0	0	U	0	0	U	0	0	U	0	0	U	0
68497	1110018G07Rik	RIKEN cDNA 1110018G07 gene	0	0	U	0	0	U	0	0	U	0	0	U	0	0	U	0	0	U	0
73825	1110018J12Rik	RIKEN cDNA 1110018J12 gene	0	0	U	0	0	U	0	0	U	0	0	U	0	0	U	0	0	U	0
66129	1110018J18Rik	RIKEN cDNA 1110018J18 gene	0	0	U	0	0	U	0	0	U	0	0	U	0	0	U	0	0	U	0
67606	1110018M03Rik	RIKEN cDNA 1110018M03 gene	0	0	U	0	0	U	0	0	U	0	0	U	0	0	U	0	0	U	0
68523	1110019N10Rik	RIKEN cDNA 1110019N10 gene	0	0	U	0	0	U	0	0	U	0	0	U	0	0	U	0	0	U	0
68625	1110020C03Rik	RIKEN cDNA 1110020C03 gene	2	1	1	3	2	M	3	2	M	3	2	M	3	2	M	3	2	M	1
68646	1110020G09Rik	RIKEN cDNA 1110020G09 gene	0	0	U	0	0	U	0	0	U	0	0	U	0	0	U	0	0	U	0
73738	1110020L19Rik	RIKEN cDNA 1110020L19 gene	0	0	U	0	0	U	0	0	U	0	0	U	0	0	U	0	0	U	0
66152	1110020P15Rik	RIKEN cDNA 1110020P15 gene	0	0	U	0	0	U	0	0	U	0	0	U	0	0	U	0	0	U	0
67824	1110025F24Rik	RIKEN cDNA 1110025F24 gene	0	0	U	0	0	U	0	0	U	0	0	U	0	0	U	0	0	U	0
68680	1110028A07Rik	RIKEN cDNA 1110028A07 gene	0	0	U	0	0	U	0	0	U	0	0	U	0	0	U	0	0	U	0
68691	1110028C15Rik	RIKEN cDNA 1110028C15 gene	1	0	2	1	1	-1	1	0	2	1	0	2	1	0	2	1	1	-1	0
242406	1110029E03Rik	RIKEN cDNA 1110029E03 gene	1	2	-4	1	0	2	0	0	U	1	1	-1	1	0	2	0	0	U	1
67826	1110031B06Rik	RIKEN cDNA 1110031B06 gene	0	0	U	0	0	U	0	0	U	0	0	U	0	0	U	0	0	U	0
68694	1110031B11Rik	RIKEN cDNA 1110031B11 gene	0	0	U	0	0	U	0	0	U	0	0	U	0	0	U	0	0	U	0
66179	1110031I02Rik	RIKEN cDNA 1110031I02 gene	0	0	U	0	0	U	0	0	U	0	0	U	0	0	U	0	1	-3	0
68721	1110032A03Rik	RIKEN cDNA 1110032A03 gene	0	0	U	0	0	U	0	0	U	0	0	U	0	0	U	0	0	U	0
66183	1110032A04Rik	RIKEN cDNA 1110032A04 gene	0	0	U	0	0	U	0	0	U	0	0	U	0	0	U	0	0	U	0
68731	1110032A13Rik	RIKEN cDNA 1110032A13 gene	0	0	U	0	0	U	0	0	U	0	0	U	0	0	U	0	0	U	0
68659	1110032E23Rik	RIKEN cDNA 1110032E23 gene	0	0	U	0	0	U	0	0	U	0	0	U	0	0	U	0	0	U	0
68673	1110033F04Rik	RIKEN cDNA 1110033F04 gene	0	0	U	0	0	U	0	0	U	0	0	U	0	0	U	0	0	U	0
66184	1110033J19Rik	RIKEN cDNA 1110033J19 gene	0	0	U	0	0	U	0	0	U	0	0	U	0	0	U	0	0	U	0
109065	1110034A24Rik	RIKEN cDNA 1110034A24 gene	0	0	U	0	0	U	0	0	U	0	0	U	0	0	U	0	0	U	0
68736	1110034B05Rik	RIKEN cDNA 1110034B05 gene	0	0	U	0	0	U	0	0	U	0	0	U	0	0	U	0	0	U	0
68734	1110034C04Rik	RIKEN cDNA 1110034C04 gene	0	0	U	0	0	U	0	0	U	0	0	U	0	0	U	0	0	U	0
68744	1110034O07Rik	RIKEN cDNA 1110034O07 gene	0	0	U	0	0	U	0	0	U	0	0	U	0	0	U	0	0	U	0
66180	1110036O03Rik	RIKEN cDNA 1110036O03 gene	0	0	U	1	0	2	0	0	U	0	0	U	0	0	U	0	0	U	0
68753	1110037P11Rik	RIKEN cDNA 1110037P11 gene	0	0	U	0	0	U	0	0	U	0	0	U	0	0	U	0	0	U	0
117171	1110038F14Rik	RIKEN cDNA 1110038F14 gene	0	0	U	0	0	U	0	0	U	0	0	U	0	0	U	0	0	U	0
269642	1110038O08Rik	RIKEN cDNA 1110038O08 gene	0	0	U	0	0	U	0	0	U	0	0	U	0	0	U	0	0	U	0
68796	1110039B18Rik	RIKEN cDNA 1110039B18 gene	0	0	U	0	0	U	0	0	U	0	0	U	0	0	U	0	0	U	0
76908	1110048D14Rik	RIKEN cDNA 1110048D14 gene	0	0	U	0	0	U	0	0	U	0	0	U	0	0	U	0	0	U	0
68764	1110049B09Rik	RIKEN cDNA 1110049B09 gene	0	0	U	0	0	U	0	0	U	0	0	U	0	0	U	0	0	U	0
66193	1110049F12Rik	RIKEN cDNA 1110049F12 gene	0	0	U	0	0	U	0	0	U	0	0	U	0	0	U	0	0	U	0
66192	1110049G11Rik	RIKEN cDNA 1110049G11 gene	0	0	U	0	0	U	0	0	U	0	0	U	0	0	U	0	0	U	0
278672	1110051B16Rik	RIKEN cDNA 1110051B16 gene	0	0	U	0	0	U	0	0	U	0	0	U	0	0	U	0	0	U	0
228356	1110051M20Rik	RIKEN cDNA 1110051M20 gene	0	0	U	0	0	U	0	0	U	0	0	U	0	0	U	0	0	U	0
66209	1110054O05Rik	RIKEN cDNA 1110054O05 gene	0	0	U	0	0	U	0	0	U	0	0	U	0	0	U	0	0	U	0
67828	1110055J05Rik	RIKEN cDNA 1110055J05 gene	0	0	U	0	0	U	0	0	U	0	0	U	0	0	U	0	0	U	0
68832	1110057K04Rik	RIKEN cDNA 1110057K04 gene	0	0	U	0	0	U	0	0	U	0	0	U	0	0	U	0	0	U	0
66195	1110058A15Rik	RIKEN cDNA 1110058A15 gene	0	0	U	0	0	U	0	0	U	0	0	U	0	0	U	0	0	U	0
68002	1110058L19Rik	RIKEN cDNA 1110058L19 gene	0	0	U	0	0	U	0	0	U	0	0	U	0	0	U	0	0	U	0
66206	1110059E24Rik	RIKEN cDNA 1110059E24 gene	0	0	U	0	0	U	0	0	U	0	0	U	0	0	U	0	0	U	0
66202	1110059G10Rik	RIKEN cDNA 1110059G10 gene	0	0	U	0	0	U	0	0	U	0	0	U	0	0	U	0	0	U	0
66201	1110059P08Rik	RIKEN cDNA 1110059P08 gene	0	0	U	0	0	U	0	0	U	0	0	U	0	0	U	0	0	U	0
68846	1110061N23Rik	RIKEN cDNA 1110061N23 gene	2	2	-2	3	1	3	2	2	-2	3	2	M	3	1	3	3	2	M	3
97287	1110061O04Rik	RIKEN cDNA 1110061O04 gene	0	0	U	0	0	U	0	0	U	0	0	U	0	0	U	0	0	U	0
268390	1110064P04Rik	RIKEN cDNA 1110064P04 gene	0	0	U	0	0	U	0	0	U	0	0	U	0	1	-3	0	0	U	0
216551	1110067D22Rik	RIKEN cDNA 1110067D22 gene	0	0	U	0	0	U	0	0	U	0	0	U	0	0	U	0	0	U	0
68852	1110067I12Rik	RIKEN cDNA 1110067I12 gene	0	0	U	0	0	U	0	0	U	0	0	U	0	0	U	0	0	U	0
68870	1190002A17Rik	RIKEN cDNA 1190002A17 gene	0	0	U	0	0	U	0	0	U	0	0	U	0	0	U	0	0	U	0
73137	1190002C06Rik	RIKEN cDNA 1190002C06 gene	1	0	2	0	0	U	0	0	U	0	0	U	0	0	U	0	0	U	0
66214	1190002H23Rik	RIKEN cDNA 1190002H23 gene	0	0	U	0	0	U	1	2	-4	1	0	2	1	0	2	0	1	-3	0
68874	1190002J23Rik	RIKEN cDNA 1190002J23 gene	0	0	U	0	0	U	0	0	U	0	0	U	0	0	U	0	0	U	0
68861	1190002N15Rik	RIKEN cDNA 1190002N15 gene	0	0	U	0	0	U	0	0	U	0	0	U	0	0	U	0	0	U	0
98685	1190005F20Rik	RIKEN cDNA 1190005F20 gene	0	0	U	0	0	U	0	0	U	0	0	U	0	0	U	0	0	U	0
68918	1190005I06Rik	RIKEN cDNA 1190005I06 gene	1	0	2	2	0	4	3	0	5	1	2	-4	2	1	1	2	2	-2	2
66225	1190005P17Rik	RIKEN cDNA 1190005P17 gene	0	0	U	0	0	U	0	0	U	0	0	U	0	0	U	0	0	U	0
68859	1190007F08Rik	RIKEN cDNA 1190007F08 gene	0	0	U	0	0	U	0	0	U	0	0	U	0	0	U	0	0	U	0
68936	1190017O12Rik	RIKEN cDNA 1190017O12 gene	0	0	U	0	0	U	0	0	U	0	0	U	0	0	U	0	0	U	0
71712	1200002N14Rik	RIKEN cDNA 1200002N14 gene	0	0	U	0	0	U	0	0	U	0	0	U	0	0	U	0	0	U	0
104771	1200003C05Rik	RIKEN cDNA 1200003C05 gene	3	2	M	2	1	1	3	2	M	3	2	M	3	2	M	2	2	-2	2
66869	1200003I07Rik	RIKEN cDNA 1200003I07 gene	0	0	U	0	0	U	0	0	U	0	0	U	0	0	U	0	0	U	0
71718	1200003M09Rik	RIKEN cDNA 1200003M09 gene	0	0	U	0	0	U	0	0	U	0	0	U	0	0	U	0	0	U	0
67457	1200004M23Rik	RIKEN cDNA 1200004M23 gene	0	0	U	0	0	U	0	0	U	0	0	U	0	0	U	0	0	U	0
71706	1200006F02Rik	RIKEN cDNA 1200006F02 gene	0	1	-3	0	0	U	0	0	U	0	0	U	0	0	U	0	0	U	0
67452	1200006O19Rik	RIKEN cDNA 1200006O19 gene	0	0	U	0	0	U	0	0	U	0	0	U	0	0	U	0	0	U	0
67453	1200007B05Rik	RIKEN cDNA 1200007B05 gene	0	0	U	0	0	U	0	0	U	0	0	U	0	0	U	0	0	U	0
67458	1200007D18Rik	RIKEN cDNA 1200007D18 gene	0	0	U	0	0	U	0	0	U	0	0	U	0	0	U	0	0	U	0
67454	1200009F10Rik	RIKEN cDNA 1200009F10 gene	0	0	U	0	0	U	0	0	U	0	0	U	0	0	U	0	0	U	0
74190	1200009I06Rik	RIKEN cDNA 1200009I06 gene	0	0	U	0	0	U	0	0	U	0	0	U	0	0	U	0	0	U	0
66873	1200009O22Rik	RIKEN cDNA 1200009O22 gene	1	1	-1	1	2	-4	2	2	-2	1	1	-1	1	1	-1	2	0	4	0
67467	1200011I18Rik	RIKEN cDNA 1200011I18 gene	0	0	U	0	0	U	0	0	U	0	0	U	0	0	U	0	0	U	0
74133	1200011M11Rik	RIKEN cDNA 1200011M11 gene	0	0	U	0	0	U	0	0	U	0	0	U	0	0	U	0	0	U	0
71735	1200011O22Rik	RIKEN cDNA 1200011O22 gene	0	0	U	0	0	U	0	0	U	0	0	U	0	0	U	0	0	U	0
74131	1200013B08Rik	RIKEN cDNA 1200013B08 gene	0	0	U	0	0	U	0	0	U	0	0	U	0	0	U	0	0	U	0
74763	1200013P24Rik	RIKEN cDNA 1200013P24 gene	1	0	2	0	0	U	0	0	U	0	0	U	0	0	U	0	0	U	0
66874	1200014J11Rik	RIKEN cDNA 1200014J11 gene	0	0	U	0	0	U	0	0	U	0	0	U	0	0	U	0	0	U	0
67463	1200014M14Rik	RIKEN cDNA 1200014M14 gene	0	0	U	0	0	U	0	0	U	0	0	U	0	0	U	0	0	U	0
67808	1200015A19Rik	RIKEN cDNA 1200015A19 gene	1	1	-1	2	2	-2	2	2	-2	3	2	M	3	1	3	0	2	-5	3
67809	1200015F23Rik	RIKEN cDNA 1200015F23 gene	0	0	U	0	0	U	0	0	U	0	0	U	0	0	U	0	0	U	0
71721	1200015N20Rik	RIKEN cDNA 1200015N20 gene	0	0	U	0	0	U	0	1	-3	0	0	U	0	0	U	0	0	U	0
66875	1200016B10Rik	RIKEN cDNA 1200016B10 gene	0	0	U	0	0	U	0	0	U	0	0	U	0	0	U	0	0	U	0
56724	1200020A08Rik	RIKEN cDNA 1200020A08 gene	0	0	U	0	0	U	0	0	U	0	0	U	0	0	U	0	0	U	0
66887	1300002A08Rik	RIKEN cDNA 1300002A08 gene	0	0	U	0	0	U	0	0	U	0	0	U	0	0	U	0	0	U	0
74152	1300002K09Rik	RIKEN cDNA 1300002K09 gene	0	0	U	0	0	U	0	0	U	0	0	U	0	0	U	0	0	U	0
74149	1300003B13Rik	RIKEN cDNA 1300003B13 gene	0	0	U	0	0	U	0	0	U	0	0	U	0	0	U	0	0	U	0
57439	1300007B12Rik	RIKEN cDNA 1300007B12 gene	0	0	U	0	0	U	0	0	U	0	0	U	0	0	U	0	0	U	0
67477	1300007F04Rik	RIKEN cDNA 1300007F04 gene	0	0	U	0	0	U	0	0	U	0	0	U	0	0	U	0	0	U	0
71774	1300007L22Rik	RIKEN cDNA 1300007L22 gene	0	0	U	0	0	U	0	0	U	0	0	U	0	0	U	0	0	U	0
67998	1300010M03Rik	RIKEN cDNA 1300010M03 gene	1	0	2	1	0	2	1	0	2	1	1	-1	2	1	1	2	0	4	2
71772	1300012G16Rik	RIKEN cDNA 1300012G16 gene	0	0	U	0	0	U	0	0	U	0	0	U	0	0	U	0	0	U	0
67473	1300013J15Rik	RIKEN cDNA 1300013J15 gene	0	0	U	1	0	2	0	0	U	0	0	U	0	0	U	0	0	U	0
66895	1300014I06Rik	RIKEN cDNA 1300014I06 gene	0	0	U	0	0	U	0	0	U	0	0	U	0	0	U	0	0	U	0
71775	1300017J02Rik	RIKEN cDNA 1300017J02 gene	0	0	U	0	0	U	0	0	U	0	0	U	0	0	U	0	0	U	0
74157	1300018I05Rik	RIKEN cDNA 1300018I05 gene	0	0	U	0	0	U	0	0	U	0	0	U	0	0	U	0	0	U	0
223776	1300018J18Rik	RIKEN cDNA 1300018J18 gene	0	0	U	0	0	U	0	0	U	0	0	U	0	0	U	0	0	U	0
68955	1500001A10Rik	RIKEN cDNA 1500001A10 gene	1	1	-1	0	1	-3	0	0	U	0	0	U	1	0	2	0	0	U	1
57754	1500001H12Rik	RIKEN cDNA 1500001H12 gene	0	0	U	0	0	U	0	0	U	0	0	U	0	0	U	0	0	U	0
68966	1500001L15Rik	RIKEN cDNA 1500001L15 gene	0	0	U	0	0	U	0	0	U	0	0	U	0	0	U	0	0	U	0
68971	1500001M20Rik	RIKEN cDNA 1500001M20 gene	0	0	U	0	0	U	0	0	U	0	0	U	0	0	U	0	0	U	0
71997	1500002O20Rik	RIKEN cDNA 1500002O20 gene	0	0	U	0	0	U	0	0	U	0	0	U	0	0	U	0	0	U	0
56398	1500003O03Rik	RIKEN cDNA 1500003O03 gene	0	0	U	0	0	U	0	0	U	0	0	U	0	0	U	0	0	U	0
101867	1500003O22Rik	RIKEN cDNA 1500003O22 gene	0	0	U	0	0	U	0	0	U	0	0	U	0	0	U	0	0	U	0
216505	1500004A08Rik	RIKEN cDNA 1500004A08 gene	0	0	U	0	0	U	0	0	U	0	0	U	0	0	U	0	0	U	0
85308	1500005A01Rik	RIKEN cDNA 1500005A01 gene	0	0	U	0	0	U	0	0	U	0	0	U	0	0	U	0	0	U	0
72014	1500005I02Rik	RIKEN cDNA 1500005I02 gene	0	0	U	0	0	U	0	0	U	0	0	U	0	0	U	0	0	U	0
67006	1500009M05Rik	RIKEN cDNA 1500009M05 gene	0	0	U	0	0	U	0	0	U	0	0	U	0	0	U	0	0	U	0
68965	1500010G04Rik	RIKEN cDNA 1500010G04 gene	0	0	U	0	0	U	0	0	U	0	0	U	0	1	-3	0	0	U	0
68964	1500010J02Rik	RIKEN cDNA 1500010J02 gene	0	0	U	0	0	U	0	0	U	0	0	U	0	0	U	0	0	U	0
68948	1500011H22Rik	RIKEN cDNA 1500011H22 gene	0	0	U	0	0	U	0	0	U	0	0	U	0	0	U	0	0	U	0
208606	1500011J06Rik	RIKEN cDNA 1500011J06 gene	0	0	U	0	0	U	0	0	U	0	0	U	0	0	U	0	0	U	0
67885	1500011K16Rik	RIKEN cDNA 1500011K16 gene	0	0	U	0	0	U	0	0	U	0	0	U	0	0	U	0	0	U	0
68994	1500015L24Rik	RIKEN cDNA 1500015L24 gene	0	0	U	0	0	U	0	0	U	0	0	U	0	0	U	0	0	U	0
78896	1500015O10Rik	RIKEN cDNA 1500015O10 gene	0	0	U	0	0	U	0	0	U	0	0	U	0	0	U	0	0	U	0
66245	1500019G21Rik	RIKEN cDNA 1500019G21 gene	0	0	U	0	0	U	0	0	U	0	0	U	0	0	U	0	0	U	0
66104	1500026B10Rik	RIKEN cDNA 1500026B10 gene	0	0	U	0	0	U	0	0	U	0	1	-3	0	0	U	0	0	U	0
68209	1500026D16Rik	RIKEN cDNA 1500026D16 gene	0	0	U	0	0	U	0	0	U	0	0	U	0	0	U	0	0	U	0
66994	1500031L02Rik	RIKEN cDNA 1500031L02 gene	0	0	U	0	0	U	0	0	U	0	0	U	0	0	U	0	0	U	0
66254	1500031M22Rik	RIKEN cDNA 1500031M22 gene	0	0	U	0	0	U	0	0	U	0	0	U	0	0	U	0	0	U	0
78330	1500032D16Rik	RIKEN cDNA 1500032D16 gene	0	0	U	0	0	U	0	0	U	0	0	U	0	0	U	0	0	U	0
69029	1500032L24Rik	RIKEN cDNA 1500032L24 gene	0	0	U	0	0	U	0	0	U	0	0	U	0	0	U	0	0	U	0
76568	1500035H01Rik	RIKEN cDNA 1500035H01 gene	0	0	U	0	0	U	0	0	U	0	0	U	0	0	U	0	0	U	0
380686	1500041B16Rik	RIKEN cDNA 1500041B16 gene	0	0	U	0	0	U	0	0	U	0	0	U	0	0	U	0	0	U	0
67876	1500041J02Rik	RIKEN cDNA 1500041J02 gene	0	0	U	0	0	U	0	0	U	0	0	U	0	0	U	0	0	U	0
67836	1500041N16Rik	RIKEN cDNA 1500041N16 gene	0	0	U	0	1	-3	0	0	U	0	0	U	0	0	U	0	0	U	0
320309	1520401A03Rik	RIKEN cDNA 1520401A03 gene	0	0	U	0	0	U	1	1	-1	0	0	U	0	0	U	0	0	U	0
72016	1600002H07Rik	RIKEN cDNA 1600002H07 gene	0	0	U	0	0	U	0	0	U	0	0	U	0	0	U	0	0	U	0
69770	1600002K03Rik	RIKEN cDNA 1600002K03 gene	1	0	2	0	0	U	1	0	2	0	0	U	0	0	U	0	0	U	0
67008	1600012F09Rik	RIKEN cDNA 1600012F09 gene	0	0	U	0	0	U	0	0	U	0	0	U	0	0	U	0	0	U	0
67912	1600012H06Rik	RIKEN cDNA 1600012H06 gene	0	0	U	0	0	U	0	0	U	0	0	U	0	0	U	0	0	U	0
72244	1600014C10Rik	RIKEN cDNA 1600014C10 gene	0	0	U	0	0	U	0	0	U	1	0	2	1	0	2	0	0	U	0
71995	1600014E20Rik	RIKEN cDNA 1600014E20 gene	0	0	U	0	0	U	0	0	U	0	0	U	0	0	U	0	0	U	0
70370	1600015H20Rik	RIKEN cDNA 1600015H20 gene	0	0	U	0	0	U	0	0	U	0	0	U	0	0	U	0	0	U	0
239796	1600021P15Rik	RIKEN cDNA 1600021P15 gene	0	0	U	0	0	U	0	0	U	0	0	U	0	0	U	0	0	U	0
76509	1600029D21Rik	RIKEN cDNA 1600029D21 gene	0	0	U	0	0	U	0	0	U	0	0	U	0	0	U	0	0	U	0
75434	1700001C02Rik	RIKEN cDNA 1700001C02 gene	1	1	-1	1	1	-1	0	0	U	1	0	2	1	0	2	0	0	U	2
75462	1700001C19Rik	RIKEN cDNA 1700001C19 gene	0	0	U	0	0	U	0	0	U	0	0	U	0	0	U	0	0	U	0
69296	1700001D09Rik	RIKEN cDNA 1700001D09 gene	0	0	U	0	0	U	0	0	U	0	0	U	0	0	U	0	0	U	0
75438	1700001E04Rik	RIKEN cDNA 1700001E04 gene	0	0	U	0	0	U	0	0	U	0	0	U	0	0	U	0	0	U	0
71826	1700001F09Rik	RIKEN cDNA 1700001F09 gene	0	0	U	0	0	U	0	0	U	0	0	U	0	0	U	0	0	U	0
67503	1700001G17Rik	RIKEN cDNA 1700001G17 gene	0	0	U	0	0	U	0	0	U	2	0	4	1	1	-1	0	0	U	1
69282	1700001J03Rik	RIKEN cDNA 1700001J03 gene	0	0	U	0	0	U	0	0	U	0	0	U	0	0	U	0	0	U	0
69291	1700001L05Rik	RIKEN cDNA 1700001L05 gene	0	0	U	0	0	U	0	0	U	0	0	U	0	0	U	0	0	U	0
73598	1700001O22Rik	RIKEN cDNA 1700001O22 gene	0	1	-3	0	1	-3	0	0	U	0	0	U	0	0	U	0	0	U	0
72215	1700001P01Rik	RIKEN cDNA 1700001P01 gene	0	0	U	0	0	U	0	0	U	0	0	U	0	0	U	0	0	U	0
69357	1700003E24Rik	RIKEN cDNA 1700003E24 gene	0	0	U	0	0	U	0	0	U	0	0	U	0	0	U	0	0	U	0
69329	1700003M02Rik	RIKEN cDNA 1700003M02 gene	0	0	U	0	0	U	0	0	U	0	0	U	0	0	U	0	0	U	0
321010	1700006J14Rik	RIKEN cDNA 1700006J14 gene	0	0	U	0	0	U	0	0	U	0	0	U	0	0	U	0	0	U	0
75784	1700007G11Rik	RIKEN cDNA 1700007G11 gene	0	0	U	0	0	U	0	0	U	0	0	U	0	0	U	0	0	U	0
69306	1700007I06Rik	RIKEN cDNA 1700007I06 gene	0	0	U	0	0	U	0	0	U	0	0	U	0	0	U	0	0	U	0
69318	1700007K09Rik	RIKEN cDNA 1700007K09 gene	0	0	U	0	0	U	0	0	U	0	0	U	0	0	U	0	0	U	0
75453	1700008F21Rik	RIKEN cDNA 1700008F21 gene	0	0	U	0	0	U	0	0	U	0	0	U	0	0	U	0	0	U	0
75497	1700008G05Rik	RIKEN cDNA 1700008G05 gene	0	0	U	0	0	U	0	0	U	0	0	U	0	0	U	0	0	U	0
71841	1700008I05Rik	RIKEN cDNA 1700008I05 gene	0	0	U	0	0	U	0	0	U	0	0	U	0	0	U	0	0	U	0
69301	1700008P20Rik	RIKEN cDNA 1700008P20 gene	0	0	U	0	0	U	0	0	U	0	0	U	0	0	U	0	0	U	0
75188	1700009J07Rik	RIKEN cDNA 1700009J07 gene	0	0	U	1	1	-1	2	0	4	1	0	2	0	1	-3	2	0	4	1
74213	1700009P03Rik	RIKEN cDNA 1700009P03 gene	0	0	U	0	0	U	0	0	U	0	0	U	0	0	U	0	0	U	0
75495	1700010A17Rik	RIKEN cDNA 1700010A17 gene	0	0	U	0	0	U	0	0	U	0	0	U	0	0	U	0	1	-3	0
70363	1700010C24Rik	RIKEN cDNA 1700010C24 gene	0	0	U	2	0	4	0	1	-3	0	1	-3	1	1	-1	0	2	-5	2
76386	1700010D01Rik	RIKEN cDNA 1700010D01 gene	0	0	U	0	0	U	0	0	U	0	0	U	0	0	U	0	0	U	0
105000	1700010H15Rik	RIKEN cDNA 1700010H15 gene	1	0	2	0	0	U	0	0	U	0	0	U	0	0	U	0	0	U	0
75500	1700010H22Rik	RIKEN cDNA 1700010H22 gene	2	1	1	0	2	-5	0	1	-3	0	0	U	0	0	U	0	0	U	0
66931	1700010I14Rik	RIKEN cDNA 1700010I14 gene	0	0	U	0	0	U	0	0	U	0	0	U	0	0	U	0	0	U	0
66328	1700010M22Rik	RIKEN cDNA 1700010M22 gene	0	0	U	0	0	U	0	0	U	0	0	U	0	0	U	0	0	U	0
66322	1700011A15Rik	RIKEN cDNA 1700011A15 gene	0	0	U	0	0	U	0	0	U	0	0	U	0	0	U	0	0	U	0
74221	1700011F03Rik	RIKEN cDNA 1700011F03 gene	0	0	U	0	0	U	0	0	U	0	0	U	0	0	U	0	0	U	0
75645	1700011F14Rik	RIKEN cDNA 1700011F14 gene	0	0	U	0	0	U	0	0	U	0	0	U	0	0	U	0	0	U	0
67082	1700011H14Rik	RIKEN cDNA 1700011H14 gene	0	0	U	0	0	U	0	0	U	0	0	U	0	0	U	0	0	U	0
67686	1700011J10Rik	RIKEN cDNA 1700011J10 gene	0	0	U	0	0	U	0	0	U	0	0	U	0	0	U	0	0	U	0
75456	1700011K15Rik	RIKEN cDNA 1700011K15 gene	0	0	U	0	0	U	0	0	U	0	0	U	0	0	U	0	0	U	0
76382	1700012A03Rik	RIKEN cDNA 1700012A03 gene	0	0	U	0	0	U	0	0	U	0	0	U	0	0	U	0	0	U	0
71836	1700012A16Rik	RIKEN cDNA 1700012A16 gene	0	0	U	0	0	U	0	0	U	0	0	U	0	0	U	0	0	U	0
69325	1700012B09Rik	RIKEN cDNA 1700012B09 gene	0	0	U	0	0	U	0	0	U	0	0	U	0	0	U	0	0	U	0
74173	1700012B15Rik	RIKEN cDNA 1700012B15 gene	0	0	U	0	0	U	0	0	U	0	0	U	0	0	U	0	0	U	0
71839	1700012B18Rik	RIKEN cDNA 1700012B18 gene	0	0	U	1	1	-1	0	1	-3	0	0	U	0	0	U	0	0	U	0
67078	1700012G19Rik	RIKEN cDNA 1700012G19 gene	0	0	U	0	1	-3	0	1	-3	0	1	-3	1	0	2	0	1	-3	2
76572	1700012H05Rik	RIKEN cDNA 1700012H05 gene	0	0	U	0	0	U	0	0	U	0	0	U	0	0	U	0	0	U	0
242297	1700012H17Rik	RIKEN cDNA 1700012H17 gene	0	0	U	0	0	U	0	0	U	0	0	U	0	0	U	0	0	U	0
76383	1700012L04Rik	RIKEN cDNA 1700012L04 gene	0	0	U	0	0	U	0	0	U	0	0	U	0	0	U	0	0	U	0
72219	1700013B16Rik	RIKEN cDNA 1700013B16 gene	0	0	U	0	0	U	0	0	U	0	0	U	0	0	U	0	0	U	0
71845	1700013E18Rik	RIKEN cDNA 1700013E18 gene	0	0	U	0	0	U	0	0	U	0	0	U	0	0	U	0	0	U	0
75516	1700013G20Rik	RIKEN cDNA 1700013G20 gene	0	0	U	0	0	U	0	0	U	0	0	U	0	0	U	0	0	U	0
69380	1700013G24Rik	RIKEN cDNA 1700013G24 gene	3	0	5	0	0	U	1	0	2	0	0	U	1	0	2	0	0	U	0
69379	1700013L23Rik	RIKEN cDNA 1700013L23 gene	0	0	U	0	0	U	0	0	U	0	0	U	0	0	U	0	0	U	0
73318	1700013N18Rik	RIKEN cDNA 1700013N18 gene	0	0	U	0	0	U	0	0	U	1	0	2	0	0	U	0	0	U	0
76925	1700015E13Rik	RIKEN cDNA 1700015E13 gene	0	0	U	0	0	U	0	0	U	0	0	U	0	0	U	0	0	U	0
76413	1700016D06Rik	RIKEN cDNA 1700016D06 gene	0	0	U	0	0	U	0	0	U	0	0	U	0	0	U	0	0	U	0
67690	1700016G05Rik	RIKEN cDNA 1700016G05 gene	0	0	U	0	0	U	0	0	U	0	0	U	0	0	U	0	0	U	0
74230	1700016K19Rik	RIKEN cDNA 1700016K19 gene	0	0	U	0	0	U	0	0	U	0	0	U	0	0	U	0	0	U	0
76405	1700018B08Rik	RIKEN cDNA 1700018B08 gene	0	0	U	0	0	U	0	0	U	0	0	U	0	0	U	0	0	U	1
66332	1700018B24Rik	RIKEN cDNA 1700018B24 gene	0	0	U	0	0	U	0	0	U	0	0	U	0	0	U	0	0	U	0
75524	1700018C11Rik	RIKEN cDNA 1700018C11 gene	0	0	U	0	1	-3	1	0	2	0	0	U	0	0	U	2	0	4	1
69396	1700018F24Rik	RIKEN cDNA 1700018F24 gene	0	0	U	0	0	U	0	0	U	0	0	U	0	0	U	0	0	U	0
75528	1700018L24Rik	RIKEN cDNA 1700018L24 gene	0	0	U	0	0	U	0	0	U	0	0	U	0	0	U	0	0	U	0
67080	1700019D03Rik	RIKEN cDNA 1700019D03 gene	0	0	U	0	0	U	0	0	U	0	0	U	0	0	U	0	0	U	1
76411	1700019E19Rik	RIKEN cDNA 1700019E19 gene	0	0	U	0	0	U	1	0	2	0	0	U	0	0	U	0	0	U	0
75541	1700019G17Rik	RIKEN cDNA 1700019G17 gene	0	0	U	0	0	U	0	0	U	0	0	U	0	0	U	0	0	U	0
69423	1700019M22Rik	RIKEN cDNA 1700019M22 gene	0	0	U	0	0	U	0	0	U	0	0	U	0	0	U	0	0	U	0
67077	1700019N12Rik	RIKEN cDNA 1700019N12 gene	0	0	U	0	0	U	0	0	U	0	0	U	0	0	U	0	0	U	0
67507	1700019N19Rik	RIKEN cDNA 1700019N19 gene	0	0	U	0	0	U	0	0	U	0	0	U	0	0	U	0	0	U	0
239591	1700019P01Rik	RIKEN cDNA 1700019P01 gene	0	0	U	0	0	U	0	0	U	0	0	U	0	0	U	0	0	U	0
76415	1700020B09Rik	RIKEN cDNA 1700020B09 gene	0	0	U	0	0	U	0	0	U	0	0	U	0	0	U	0	0	U	0
67900	1700020C11Rik	RIKEN cDNA 1700020C11 gene	0	0	U	0	0	U	0	0	U	0	0	U	0	0	U	0	0	U	0
75555	1700020D05Rik	RIKEN cDNA 1700020D05 gene	0	0	U	0	0	U	0	0	U	0	0	U	0	0	U	0	0	U	0
66330	1700020L24Rik	RIKEN cDNA 1700020L24 gene	0	0	U	0	0	U	0	0	U	0	0	U	0	0	U	0	0	U	0
67692	1700020N01Rik	RIKEN cDNA 1700020N01 gene	0	0	U	0	0	U	0	0	U	0	0	U	0	0	U	0	0	U	0
70373	1700020O03Rik	RIKEN cDNA 1700020O03 gene	0	0	U	0	0	U	0	0	U	0	0	U	0	0	U	0	0	U	0
67851	1700021F05Rik	RIKEN cDNA 1700021F05 gene	0	0	U	0	0	U	0	0	U	0	0	U	0	0	U	0	0	U	0
65971	1700021K02Rik	RIKEN cDNA 1700021K02 gene	0	0	U	0	0	U	0	0	U	0	0	U	0	0	U	0	0	U	0
224118	1700021K19Rik	RIKEN cDNA 1700021K19 gene	0	0	U	0	0	U	0	0	U	0	0	U	0	0	U	0	0	U	0
66336	1700022C02Rik	RIKEN cDNA 1700022C02 gene	0	0	U	0	0	U	0	0	U	0	0	U	0	0	U	0	0	U	0
76416	1700022C21Rik	RIKEN cDNA 1700022C21 gene	0	0	U	0	0	U	0	0	U	0	0	U	0	0	U	0	0	U	0
67317	1700022I11Rik	RIKEN cDNA 1700022I11 gene	0	0	U	0	0	U	0	0	U	0	0	U	0	0	U	0	0	U	0
66934	1700022L09Rik	RIKEN cDNA 1700022L09 gene	0	0	U	0	0	U	0	0	U	0	0	U	0	0	U	0	0	U	0
66935	1700023B02Rik	RIKEN cDNA 1700023B02 gene	0	0	U	0	0	U	0	0	U	0	0	U	0	0	U	0	0	U	0
71868	1700023E05Rik	RIKEN cDNA 1700023E05 gene	0	0	U	0	0	U	0	0	U	0	0	U	0	0	U	0	0	U	0
75518	1700024B05Rik	RIKEN cDNA 1700024B05 gene	0	0	U	0	0	U	0	0	U	0	0	U	0	0	U	0	0	U	0
75530	1700024C24Rik	RIKEN cDNA 1700024C24 gene	2	2	-2	3	2	M	1	0	2	0	1	-3	1	1	-1	3	1	3	1
72258	1700024D23Rik	RIKEN cDNA 1700024D23 gene	0	0	U	0	0	U	0	0	U	0	0	U	0	0	U	0	0	U	0
67085	1700024G13Rik	RIKEN cDNA 1700024G13 gene	0	0	U	0	0	U	0	0	U	0	0	U	0	0	U	0	0	U	0
67944	1700025D03Rik	RIKEN cDNA 1700025D03 gene	0	0	U	0	0	U	0	0	U	0	0	U	0	0	U	0	0	U	0
75647	1700025E21Rik	RIKEN cDNA 1700025E21 gene	0	0	U	0	0	U	0	0	U	0	0	U	0	0	U	0	0	U	0
69416	1700025F22Rik	RIKEN cDNA 1700025F22 gene	0	0	U	0	0	U	0	0	U	0	0	U	0	0	U	0	0	U	0
69399	1700025G04Rik	RIKEN cDNA 1700025G04 gene	0	0	U	0	0	U	0	0	U	0	0	U	0	0	U	0	0	U	0
66337	1700025K23Rik	RIKEN cDNA 1700025K23 gene	0	0	U	0	0	U	0	0	U	0	0	U	0	0	U	0	0	U	0
75556	1700026D08Rik	RIKEN cDNA 1700026D08 gene	0	0	U	0	0	U	0	0	U	0	0	U	0	0	U	0	0	U	0
69987	1700026L06Rik	RIKEN cDNA 1700026L06 gene	0	0	U	0	0	U	0	0	U	0	0	U	0	0	U	0	0	U	0
76420	1700027A23Rik	RIKEN cDNA 1700027A23 gene	0	0	U	0	0	U	0	0	U	0	0	U	0	0	U	0	0	U	0
76573	1700027D21Rik	RIKEN cDNA 1700027D21 gene	0	0	U	0	0	U	0	0	U	0	0	U	0	0	U	0	0	U	0
69440	1700027J05Rik	RIKEN cDNA 1700027J05 gene	0	0	U	0	0	U	0	0	U	0	0	U	0	0	U	0	0	U	0
66341	1700027M21Rik	RIKEN cDNA 1700027M21 gene	0	0	U	0	0	U	0	0	U	0	0	U	0	0	U	0	0	U	0
75564	1700027N10Rik	RIKEN cDNA 1700027N10 gene	0	0	U	0	0	U	0	0	U	0	0	U	0	0	U	0	0	U	0
76421	1700028K03Rik	RIKEN cDNA 1700028K03 gene	0	0	U	0	0	U	0	0	U	0	0	U	0	0	U	0	0	U	0
67483	1700028P14Rik	RIKEN cDNA 1700028P14 gene	0	0	U	0	0	U	0	0	U	0	0	U	0	0	U	0	0	U	0
66479	1700029F12Rik	RIKEN cDNA 1700029F12 gene	0	0	U	0	0	U	0	0	U	0	0	U	0	0	U	0	0	U	0
66938	1700029G01Rik	RIKEN cDNA 1700029G01 gene	0	0	U	0	0	U	0	0	U	0	0	U	0	0	U	0	0	U	0
66501	1700029H14Rik	RIKEN cDNA 1700029H14 gene	0	0	U	0	0	U	0	0	U	0	0	U	0	0	U	0	0	U	1
70005	1700029I01Rik	RIKEN cDNA 1700029I01 gene	0	0	U	0	0	U	0	0	U	0	0	U	0	0	U	0	0	U	0
69481	1700029I08Rik	RIKEN cDNA 1700029I08 gene	0	0	U	0	0	U	0	0	U	0	0	U	0	0	U	0	0	U	0
75641	1700029I15Rik	RIKEN cDNA 1700029I15 gene	0	0	U	0	0	U	0	0	U	0	0	U	0	0	U	0	0	U	0
69479	1700029J07Rik	RIKEN cDNA 1700029J07 gene	0	0	U	0	0	U	0	0	U	0	0	U	0	0	U	0	0	U	0
73937	1700029M20Rik	RIKEN cDNA 1700029M20 gene	0	0	U	0	0	U	0	0	U	1	0	2	0	0	U	0	0	U	0
66346	1700029P11Rik	RIKEN cDNA 1700029P11 gene	0	0	U	0	0	U	0	0	U	0	0	U	0	0	U	0	0	U	0
70062	1700030B21Rik	RIKEN cDNA 1700030B21 gene	0	0	U	0	0	U	0	0	U	0	0	U	0	0	U	0	0	U	0
69528	1700030J22Rik	RIKEN cDNA 1700030J22 gene	0	0	U	0	0	U	0	0	U	0	0	U	0	0	U	0	0	U	0
72254	1700030K09Rik	RIKEN cDNA 1700030K09 gene	0	0	U	0	0	U	0	0	U	0	0	U	0	0	U	0	0	U	0
73301	1700031F13Rik	RIKEN cDNA 1700031F13 gene	0	0	U	0	0	U	0	0	U	0	0	U	0	0	U	0	0	U	0
78414	1700034E13Rik	RIKEN cDNA 1700034E13 gene	0	0	U	0	0	U	0	0	U	0	0	U	0	0	U	0	0	U	0
67105	1700034H14Rik	RIKEN cDNA 1700034H14 gene	0	0	U	0	0	U	0	0	U	0	0	U	0	0	U	0	0	U	0
74265	1700034H15Rik	RIKEN cDNA 1700034H15 gene	0	0	U	0	0	U	0	0	U	0	0	U	0	0	U	0	1	-3	0
73297	1700034I23Rik	RIKEN cDNA 1700034I23 gene	0	0	U	0	0	U	0	0	U	0	0	U	0	0	U	0	0	U	0
73288	1700034M03Rik	RIKEN cDNA 1700034M03 gene	0	0	U	0	0	U	0	0	U	0	0	U	0	0	U	0	0	U	0
76606	1700034O15Rik	RIKEN cDNA 1700034O15 gene	0	0	U	0	0	U	0	0	U	0	0	U	0	0	U	0	0	U	0
73336	1700036D21Rik	RIKEN cDNA 1700036D21 gene	0	1	-3	1	1	-1	0	0	U	0	1	-3	0	0	U	1	1	-1	1
73261	1700037C18Rik	RIKEN cDNA 1700037C18 gene	0	0	U	0	0	U	0	0	U	0	0	U	0	0	U	0	0	U	0
67326	1700037H04Rik	RIKEN cDNA 1700037H04 gene	0	1	-3	0	0	U	0	0	U	1	1	-1	1	0	2	0	2	-5	3
76713	1700039E15Rik	RIKEN cDNA 1700039E15 gene	0	0	U	0	0	U	0	0	U	0	0	U	0	0	U	0	0	U	0
73287	1700040L02Rik	RIKEN cDNA 1700040L02 gene	0	0	U	0	0	U	0	0	U	0	0	U	0	0	U	0	0	U	0
73299	1700041G16Rik	RIKEN cDNA 1700041G16 gene	0	1	-3	0	0	U	0	0	U	0	0	U	0	0	U	0	0	U	0
74264	1700045I19Rik	RIKEN cDNA 1700045I19 gene	0	0	U	0	0	U	0	0	U	0	0	U	0	0	U	0	0	U	0
244585	1700047E16Rik	RIKEN cDNA 1700047E16 gene	0	0	U	0	0	U	0	0	U	0	0	U	0	0	U	0	0	U	0
73385	1700047I17Rik	RIKEN cDNA 1700047I17 gene	0	0	U	0	0	U	0	0	U	0	0	U	0	0	U	0	0	U	0
73415	1700049E17Rik	RIKEN cDNA 1700049E17 gene	0	0	U	0	0	U	0	0	U	0	0	U	0	0	U	0	0	U	0
73430	1700049G17Rik	RIKEN cDNA 1700049G17 gene	0	0	U	0	0	U	0	0	U	0	0	U	0	0	U	0	0	U	0
73382	1700049K14Rik	RIKEN cDNA 1700049K14 gene	0	0	U	0	0	U	0	0	U	0	0	U	0	0	U	0	0	U	0
108950	1700049L16Rik	RIKEN cDNA 1700049L16 gene	0	0	U	0	0	U	0	0	U	0	0	U	0	0	U	0	0	U	0
68221	1700049M11Rik	RIKEN cDNA 1700049M11 gene	0	0	U	0	0	U	0	0	U	0	0	U	0	0	U	0	0	U	0
73431	1700052K11Rik	RIKEN cDNA 1700052K11 gene	0	0	U	0	0	U	0	0	U	1	0	2	0	0	U	0	0	U	0
73419	1700052N19Rik	RIKEN cDNA 1700052N19 gene	0	0	U	0	0	U	0	0	U	0	0	U	0	0	U	0	0	U	0
67334	1700054O13Rik	RIKEN cDNA 1700054O13 gene	0	0	U	1	0	2	0	1	-3	0	0	U	0	0	U	0	1	-3	1
73405	1700055D18Rik	RIKEN cDNA 1700055D18 gene	0	0	U	0	0	U	0	0	U	0	0	U	0	0	U	0	0	U	0
73407	1700055M20Rik	RIKEN cDNA 1700055M20 gene	0	0	U	0	0	U	0	0	U	0	0	U	0	0	U	0	0	U	0
78459	1700057G04Rik	RIKEN cDNA 1700057G04 gene	0	0	U	0	0	U	0	0	U	0	0	U	0	0	U	0	0	U	0
73422	1700058C01Rik	RIKEN cDNA 1700058C01 gene	1	0	2	1	0	2	0	1	-3	1	0	2	0	0	U	0	0	U	0
73388	1700058C13Rik	RIKEN cDNA 1700058C13 gene	0	0	U	0	0	U	0	0	U	0	0	U	0	0	U	0	0	U	0
73466	1700060E18Rik	RIKEN cDNA 1700060E18 gene	0	0	U	0	0	U	0	0	U	0	0	U	0	0	U	0	0	U	0
73390	1700060H10Rik	RIKEN cDNA 1700060H10 gene	0	0	U	0	0	U	0	0	U	0	0	U	0	0	U	0	0	U	0
68223	1700063I17Rik	RIKEN cDNA 1700063I17 gene	0	0	U	0	0	U	0	0	U	0	0	U	0	0	U	0	0	U	0
73410	1700065D16Rik	RIKEN cDNA 1700065D16 gene	0	0	U	0	0	U	0	0	U	0	0	U	0	0	U	0	0	U	0
67343	1700065I17Rik	RIKEN cDNA 1700065I17 gene	0	0	U	0	0	U	0	0	U	0	0	U	0	0	U	0	0	U	0
73451	1700065O13Rik	RIKEN cDNA 1700065O13 gene	0	0	U	0	0	U	0	0	U	0	0	U	0	0	U	0	0	U	0
73449	1700066B19Rik	RIKEN cDNA 1700066B19 gene	0	0	U	0	0	U	0	0	U	0	0	U	0	0	U	0	0	U	0
76718	1700067C01Rik	RIKEN cDNA 1700067C01 gene	0	0	U	0	0	U	0	0	U	0	0	U	0	0	U	0	0	U	0
73453	1700067K01Rik	RIKEN cDNA 1700067K01 gene	0	0	U	0	0	U	0	0	U	0	0	U	0	0	U	1	0	2	0
68224	1700067P10Rik	RIKEN cDNA 1700067P10 gene	0	0	U	0	0	U	0	0	U	0	0	U	0	0	U	0	0	U	0
237880	1700071K01Rik	RIKEN cDNA 1700071K01 gene	0	0	U	0	0	U	0	0	U	0	0	U	0	1	-3	0	1	-3	2
73495	1700072E05Rik	RIKEN cDNA 1700072E05 gene	0	0	U	0	0	U	0	0	U	0	0	U	0	0	U	0	0	U	0
381827	1700073E17Rik	RIKEN cDNA 1700073E17 gene	0	0	U	0	0	U	0	0	U	0	0	U	0	0	U	0	0	U	0
73481	1700074P13Rik	RIKEN cDNA 1700074P13 gene	0	0	U	0	0	U	0	0	U	0	0	U	0	0	U	0	0	U	0
73532	1700080E11Rik	RIKEN cDNA 1700080E11 gene	0	0	U	0	0	U	0	0	U	0	0	U	0	0	U	0	0	U	0
73523	1700081D17Rik	RIKEN cDNA 1700081D17 gene	0	0	U	0	0	U	0	0	U	0	0	U	0	0	U	0	0	U	0
78465	1700084C01Rik	RIKEN cDNA 1700084C01 gene	0	0	U	0	0	U	0	0	U	0	0	U	0	0	U	0	0	U	0
73498	1700084P21Rik	RIKEN cDNA 1700084P21 gene	0	0	U	0	0	U	0	0	U	0	0	U	0	0	U	0	0	U	0
27660	1700088E04Rik	RIKEN cDNA 1700088E04 gene	0	0	U	0	0	U	0	0	U	0	0	U	0	0	U	0	0	U	0
74295	1700092C17Rik	RIKEN cDNA 1700092C17 gene	0	0	U	0	0	U	0	0	U	0	0	U	0	0	U	0	0	U	0
67358	1700093K21Rik	RIKEN cDNA 1700093K21 gene	0	0	U	0	0	U	0	0	U	0	0	U	0	0	U	0	0	U	0
78634	1700094C09Rik	RIKEN cDNA 1700094C09 gene	0	0	U	0	0	U	0	0	U	0	0	U	0	0	U	0	0	U	0
73547	1700094E07Rik	RIKEN cDNA 1700094E07 gene	0	0	U	0	0	U	0	0	U	0	0	U	0	0	U	0	0	U	0
619302	1700101G07Rik	RIKEN cDNA 1700101G07 gene	0	0	U	0	0	U	0	0	U	0	0	U	0	0	U	0	0	U	0
112418	1700102P08Rik	RIKEN cDNA 1700102P08 gene	0	0	U	0	0	U	0	0	U	0	0	U	0	0	U	0	0	U	0
73567	1700104A03Rik	RIKEN cDNA 1700104A03 gene	0	0	U	0	0	U	0	0	U	0	0	U	0	0	U	0	0	U	0
75835	1700108E19Rik	RIKEN cDNA 1700108E19 gene	0	0	U	0	0	U	0	0	U	0	0	U	0	0	U	0	0	U	0
214048	1700108L22Rik	RIKEN cDNA 1700108L22 gene	1	2	-4	1	1	-1	0	0	U	2	1	1	2	2	-2	0	2	-5	1
71156	1700108M19Rik	RIKEN cDNA 1700108M19 gene	0	0	U	0	0	U	0	0	U	0	0	U	0	0	U	0	0	U	0
269954	1700111A04Rik	RIKEN cDNA 1700111A04 gene	0	0	U	0	0	U	0	0	U	0	0	U	0	0	U	0	0	U	0
76629	1700111I05Rik	RIKEN cDNA 1700111I05 gene	0	0	U	0	0	U	0	0	U	0	0	U	0	0	U	0	0	U	0
74306	1700112C13Rik	RIKEN cDNA 1700112C13 gene	0	0	U	0	0	U	0	0	U	0	0	U	0	0	U	0	0	U	0
239029	1700112N15Rik	RIKEN cDNA 1700112N15 gene	0	0	U	0	1	-3	0	2	-5	0	1	-3	0	0	U	2	1	1	1
73635	1700113I22Rik	RIKEN cDNA 1700113I22 gene	0	0	U	0	0	U	0	0	U	0	0	U	0	0	U	0	0	U	0
68231	1700113O17Rik	RIKEN cDNA 1700113O17 gene	0	0	U	0	0	U	0	0	U	0	0	U	0	0	U	0	0	U	0
436062	1700120B06Rik	RIKEN cDNA 1700120B06 gene	0	0	U	0	0	U	0	0	U	0	0	U	0	0	U	0	0	U	0
68232	1700120K04Rik	RIKEN cDNA 1700120K04 gene	0	0	U	0	0	U	0	0	U	0	0	U	0	0	U	0	0	U	0
76646	1700123D08Rik	RIKEN cDNA 1700123D08 gene	0	0	U	0	0	U	0	0	U	0	0	U	0	0	U	0	0	U	0
76658	1700123K08Rik	RIKEN cDNA 1700123K08 gene	0	0	U	0	0	U	0	0	U	0	0	U	0	0	U	0	0	U	0
78482	1700123L14Rik	RIKEN cDNA 1700123L14 gene	0	0	U	0	0	U	0	0	U	0	0	U	0	0	U	0	0	U	0
58248	1700123O20Rik	RIKEN cDNA 1700123O20 gene	0	0	U	0	0	U	0	0	U	0	0	U	0	0	U	0	0	U	0
76999	1700127D06Rik	RIKEN cDNA 1700127D06 gene	0	0	U	0	0	U	0	0	U	0	0	U	0	0	U	0	0	U	0
76669	1700128F08Rik	RIKEN cDNA 1700128F08 gene	0	0	U	0	0	U	0	0	U	0	0	U	0	0	U	0	0	U	0
67932	1700129C05Rik	RIKEN cDNA 1700129C05 gene	0	0	U	0	0	U	0	0	U	0	0	U	0	0	U	0	0	U	0
330577	1700129I04Rik	RIKEN cDNA 1700129I04 gene	0	0	U	0	0	U	0	0	U	0	0	U	0	0	U	0	0	U	0
78478	1700129I15Rik	RIKEN cDNA 1700129I15 gene	0	0	U	0	0	U	0	0	U	0	0	U	0	0	U	0	0	U	0
66249	1810003N24Rik	RIKEN cDNA 1810003N24 gene	0	0	U	0	0	U	0	0	U	0	0	U	0	0	U	0	0	U	0
53906	1810007E14Rik	RIKEN cDNA 1810007E14 gene	0	0	U	0	0	U	0	0	U	0	0	U	0	0	U	0	0	U	0
230751	1810007P19Rik	RIKEN cDNA 1810007P19 gene	0	0	U	0	0	U	0	0	U	0	0	U	0	0	U	0	0	U	0
66268	1810008A14Rik	RIKEN cDNA 1810008A14 gene	0	0	U	0	0	U	0	0	U	0	0	U	0	0	U	0	0	U	0
108707	1810008A18Rik	RIKEN cDNA 1810008A18 gene	0	0	U	0	0	U	0	0	U	0	0	U	0	0	U	0	0	U	0
67366	1810008K16Rik	RIKEN cDNA 1810008K16 gene	0	0	U	0	0	U	0	0	U	0	0	U	0	0	U	0	0	U	0
69094	1810008O21Rik	RIKEN cDNA 1810008O21 gene	0	0	U	0	0	U	0	0	U	0	0	U	0	0	U	0	0	U	0
66276	1810009A15Rik	RIKEN cDNA 1810009A15 gene	0	0	U	0	0	U	0	0	U	0	0	U	0	0	U	0	0	U	0
73626	1810009J06Rik	RIKEN cDNA 1810009J06 gene	0	0	U	0	0	U	0	0	U	0	0	U	0	0	U	0	0	U	0
66275	1810009K13Rik	RIKEN cDNA 1810009K13 gene	0	0	U	0	0	U	0	0	U	0	0	U	0	0	U	0	0	U	0
65963	1810009M01Rik	RIKEN cDNA 1810009M01 gene	3	2	M	3	2	M	3	2	M	3	2	M	3	2	M	3	2	M	2
69109	1810009O10Rik	RIKEN cDNA 1810009O10 gene	0	0	U	0	0	U	0	0	U	0	0	U	0	0	U	0	0	U	0
69036	1810010M01Rik	RIKEN cDNA 1810010M01 gene	0	0	U	0	0	U	0	0	U	0	0	U	0	0	U	0	0	U	0
69068	1810011O10Rik	RIKEN cDNA 1810011O10 gene	0	0	U	0	0	U	0	0	U	0	0	U	0	0	U	0	0	U	0
66266	1810011O16Rik	RIKEN cDNA 1810011O16 gene	0	0	U	0	0	U	0	0	U	0	0	U	0	0	U	0	0	U	0
329015	1810013C15Rik	RIKEN cDNA 1810013C15 gene	0	0	U	0	0	U	0	0	U	0	0	U	0	0	U	0	0	U	0
69064	1810014F10Rik	RIKEN cDNA 1810014F10 gene	0	0	U	0	0	U	0	0	U	0	0	U	0	0	U	0	0	U	0
69101	1810015A11Rik	RIKEN cDNA 1810015A11 gene	1	0	2	0	0	U	0	0	U	1	0	2	0	1	-3	0	0	U	0
66270	1810015C04Rik	RIKEN cDNA 1810015C04 gene	0	0	U	0	0	U	0	0	U	0	0	U	0	0	U	0	0	U	0
59005	1810017G16Rik	RIKEN cDNA 1810017G16 gene	0	0	U	0	0	U	0	0	U	0	0	U	0	0	U	0	0	U	0
69073	1810019J16Rik	RIKEN cDNA 1810019J16 gene	0	0	U	0	0	U	0	0	U	0	0	U	0	0	U	0	0	U	0
66273	1810020D17Rik	RIKEN cDNA 1810020D17 gene	0	0	U	0	0	U	0	0	U	0	0	U	0	0	U	0	0	U	0
66272	1810020G14Rik	RIKEN cDNA 1810020G14 gene	0	0	U	0	0	U	0	0	U	0	0	U	0	0	U	0	0	U	0
66279	1810021J13Rik	RIKEN cDNA 1810021J13 gene	0	0	U	0	0	U	0	0	U	0	0	U	0	0	U	0	0	U	0
69123	1810022C23Rik	RIKEN cDNA 1810022C23 gene	0	0	U	0	0	U	0	0	U	0	0	U	0	0	U	0	0	U	0
234388	1810023B24Rik	RIKEN cDNA 1810023B24 gene	0	0	U	0	0	U	0	0	U	0	0	U	0	0	U	0	0	U	0
217845	1810023F06Rik	RIKEN cDNA 1810023F06 gene	0	0	U	0	0	U	0	0	U	0	0	U	0	0	U	0	0	U	0
329509	1810024B03Rik	RIKEN cDNA 1810024B03 gene	0	0	U	0	0	U	0	0	U	0	0	U	0	0	U	0	0	U	0
69773	1810026J23Rik	RIKEN cDNA 1810026J23 gene	0	0	U	0	0	U	0	0	U	0	0	U	0	0	U	0	0	U	0
66282	1810029B16Rik	RIKEN cDNA 1810029B16 gene	0	0	U	0	0	U	0	0	U	0	0	U	0	0	U	0	0	U	0
66289	1810030J14Rik	RIKEN cDNA 1810030J14 gene	0	0	U	0	0	U	0	0	U	0	0	U	0	0	U	0	0	U	0
66291	1810030N24Rik	RIKEN cDNA 1810030N24 gene	0	0	U	0	0	U	0	0	U	0	0	U	0	0	U	0	0	U	0
69155	1810030O07Rik	RIKEN cDNA 1810030O07 gene	0	0	U	0	0	U	0	0	U	0	0	U	0	0	U	0	0	U	0
69171	1810031K17Rik	RIKEN cDNA 1810031K17 gene	0	0	U	0	0	U	0	0	U	0	0	U	0	0	U	0	0	U	0
66293	1810032O08Rik	RIKEN cDNA 1810032O08 gene	1	0	2	0	0	U	0	0	U	0	0	U	0	0	U	0	0	U	0
69187	1810033M07Rik	RIKEN cDNA 1810033M07 gene	0	0	U	0	0	U	0	0	U	0	0	U	0	0	U	0	0	U	0
67881	1810034K20Rik	RIKEN cDNA 1810034K20 gene	0	0	U	0	0	U	0	0	U	0	0	U	0	0	U	0	0	U	0
380773	1810035L17Rik	RIKEN cDNA 1810035L17 gene	0	0	U	0	0	U	0	0	U	0	0	U	0	0	U	0	0	U	0
66284	1810036H07Rik	RIKEN cDNA 1810036H07 gene	0	0	U	0	0	U	0	0	U	0	0	U	0	0	U	0	0	U	0
66294	1810037C20Rik	RIKEN cDNA 1810037C20 gene	0	1	-3	1	0	2	0	1	-3	0	0	U	0	0	U	0	0	U	0
67704	1810037I17Rik	RIKEN cDNA 1810037I17 gene	0	0	U	0	0	U	0	0	U	0	0	U	0	0	U	0	0	U	0
66506	1810042K04Rik	RIKEN cDNA 1810042K04 gene	0	0	U	0	0	U	0	0	U	0	1	-3	0	0	U	0	0	U	0
67884	1810043G02Rik	RIKEN cDNA 1810043G02 gene	0	0	U	1	0	2	0	0	U	0	0	U	0	0	U	0	0	U	0
76510	1810044A24Rik	RIKEN cDNA 1810044A24 gene	0	0	U	0	0	U	0	0	U	0	0	U	0	0	U	0	0	U	1
103742	1810046J19Rik	RIKEN cDNA 1810046J19 gene	0	0	U	1	0	2	0	0	U	0	0	U	0	0	U	0	0	U	0
192169	1810047C23Rik	RIKEN cDNA 1810047C23 gene	0	0	U	0	0	U	0	0	U	0	0	U	0	0	U	0	0	U	0
67708	1810048J11Rik	RIKEN cDNA 1810048J11 gene	0	0	U	0	0	U	0	0	U	0	0	U	0	0	U	0	0	U	0
69834	1810048P08Rik	RIKEN cDNA 1810048P08 gene	3	2	M	3	2	M	3	2	M	3	2	M	3	2	M	3	2	M	3
66431	1810049H13Rik	RIKEN cDNA 1810049H13 gene	0	0	U	0	0	U	0	0	U	0	0	U	0	0	U	0	0	U	0
435889	1810049H19Rik	RIKEN cDNA 1810049H19 gene	0	0	U	0	0	U	0	0	U	0	0	U	0	0	U	0	0	U	0
69863	1810054D07Rik	RIKEN cDNA 1810054D07 gene	1	0	2	0	0	U	1	0	2	0	1	-3	0	0	U	0	0	U	1
75660	1810054G18Rik	RIKEN cDNA 1810054G18 gene	0	0	U	0	0	U	0	0	U	0	0	U	0	0	U	0	0	U	0
67894	1810055E12Rik	RIKEN cDNA 1810055E12 gene	0	0	U	0	0	U	0	0	U	0	0	U	0	0	U	0	0	U	0
72056	1810055G02Rik	RIKEN cDNA 1810055G02 gene	0	0	U	0	0	U	0	0	U	0	0	U	0	0	U	0	0	U	0
67622	1810057P16Rik	RIKEN cDNA 1810057P16 gene	1	0	2	1	0	2	0	1	-3	1	0	2	0	0	U	0	1	-3	2
67706	1810059G22Rik	RIKEN cDNA 1810059G22 gene	0	0	U	0	0	U	0	0	U	0	0	U	0	0	U	0	0	U	0
67892	1810063B05Rik	RIKEN cDNA 1810063B05 gene	0	0	U	0	0	U	0	0	U	0	0	U	0	0	U	0	0	U	0
69862	1810064F22Rik	RIKEN cDNA 1810064F22 gene	0	0	U	0	0	U	0	0	U	0	0	U	0	0	U	0	0	U	0
69864	1810065E05Rik	RIKEN cDNA 1810065E05 gene	0	0	U	0	0	U	0	0	U	0	1	-3	0	0	U	0	0	U	0
67726	1810073G14Rik	RIKEN cDNA 1810073G14 gene	0	0	U	0	0	U	0	0	U	0	0	U	0	0	U	0	0	U	0
72055	1810073N04Rik	RIKEN cDNA 1810073N04 gene	0	0	U	1	0	2	0	0	U	0	0	U	0	0	U	0	0	U	1
67490	1810074P20Rik	RIKEN cDNA 1810074P20 gene	0	0	U	0	0	U	0	0	U	0	0	U	0	0	U	0	0	U	0
69824	2010001H14Rik	RIKEN cDNA 2010001H14 gene	0	0	U	0	0	U	0	0	U	0	0	U	0	0	U	0	0	U	0
70113	2010001J22Rik	RIKEN cDNA 2010001J22 gene	0	0	U	0	0	U	0	0	U	0	0	U	0	0	U	0	0	U	0
69816	2010001M09Rik	RIKEN cDNA 2010001M09 gene	0	0	U	0	0	U	0	0	U	0	0	U	0	0	U	0	0	U	0
112419	2010002M12Rik	RIKEN cDNA 2010002M12 gene	0	0	U	0	0	U	0	0	U	0	0	U	0	0	U	0	0	U	0
106878	2010002N04Rik	RIKEN cDNA 2010002N04 gene	0	0	U	0	0	U	0	0	U	0	0	U	0	0	U	0	0	U	0
69860	2010003J03Rik	RIKEN cDNA 2010003J03 gene	2	2	-2	2	2	-2	3	1	3	3	2	M	3	2	M	3	2	M	1
69861	2010003K11Rik	RIKEN cDNA 2010003K11 gene	0	0	U	0	0	U	0	0	U	0	0	U	0	0	U	0	0	U	0
384281	2010003O18Rik	RIKEN cDNA 2010003O18 gene	0	0	U	0	0	U	0	0	U	0	0	U	0	0	U	0	0	U	0
76527	2010004A03Rik	RIKEN cDNA 2010004A03 gene	1	0	2	0	0	U	0	0	U	1	0	2	0	0	U	0	0	U	1
64295	2010004O20Rik	RIKEN cDNA 2010004O20 gene	1	2	-4	3	0	5	0	0	U	0	1	-3	0	0	U	1	0	2	3
76770	2010005H15Rik	RIKEN cDNA 2010005H15 gene	0	0	U	0	0	U	0	0	U	0	0	U	0	0	U	0	0	U	0
72046	2010005J08Rik	RIKEN cDNA 2010005J08 gene	3	1	3	1	0	2	0	0	U	0	0	U	0	0	U	0	1	-3	0
69871	2010007H12Rik	RIKEN cDNA 2010007H12 gene	0	0	U	0	0	U	0	0	U	0	1	-3	0	0	U	0	0	U	0
67017	2010011I20Rik	RIKEN cDNA 2010011I20 gene	0	0	U	1	0	2	0	0	U	0	0	U	0	0	U	0	1	-3	2
66441	2010012C16Rik	RIKEN cDNA 2010012C16 gene	0	0	U	0	0	U	0	0	U	0	0	U	0	0	U	0	0	U	0
66439	2010012O05Rik	RIKEN cDNA 2010012O05 gene	0	0	U	0	0	U	0	0	U	0	0	U	0	0	U	0	0	U	0
544678	2010015L04Rik	RIKEN cDNA 2010015L04 gene	0	0	U	0	0	U	0	0	U	0	0	U	0	0	U	0	0	U	0
66298	2010016B13Rik	RIKEN cDNA 2010016B13 gene	0	0	U	0	0	U	0	0	U	0	0	U	0	0	U	0	0	U	0
69206	2010016I18Rik	RIKEN cDNA 2010016I18 gene	0	0	U	0	0	U	0	0	U	0	0	U	0	0	U	0	0	U	0
67067	2010100O12Rik	RIKEN cDNA 2010100O12 gene	0	0	U	0	0	U	0	0	U	0	0	U	0	0	U	0	0	U	0
67715	2010106E10Rik	RIKEN cDNA 2010106E10 gene	0	0	U	0	0	U	0	0	U	0	0	U	0	0	U	0	0	U	0
66552	2010106G01Rik	RIKEN cDNA 2010106G01 gene	1	0	2	0	0	U	0	0	U	0	0	U	0	0	U	0	0	U	1
70257	2010107E04Rik	RIKEN cDNA 2010107E04 gene	0	0	U	0	0	U	0	0	U	0	0	U	0	0	U	1	0	2	0
69894	2010107G23Rik	RIKEN cDNA 2010107G23 gene	0	0	U	0	0	U	0	0	U	0	0	U	0	0	U	0	0	U	0
67038	2010109I03Rik	RIKEN cDNA 2010109I03 gene	0	0	U	0	0	U	0	0	U	0	0	U	0	0	U	0	0	U	0
72123	2010109K11Rik	RIKEN cDNA 2010109K11 gene	1	0	2	0	0	U	0	0	U	1	0	2	0	0	U	0	0	U	1
67899	2010110K16Rik	RIKEN cDNA 2010110K16 gene	0	0	U	0	0	U	0	0	U	0	0	U	0	0	U	0	0	U	0
67495	2010200O16Rik	RIKEN cDNA 2010200O16 gene	0	0	U	0	0	U	0	0	U	0	0	U	0	0	U	0	0	U	0
72429	2010203O07Rik	RIKEN cDNA 2010203O07 gene	0	0	U	0	0	U	0	0	U	1	0	2	0	0	U	0	0	U	0
72096	2010208K18Rik	RIKEN cDNA 2010208K18 gene	0	0	U	0	0	U	0	0	U	0	0	U	0	0	U	0	0	U	0
72103	2010301N04Rik	RIKEN cDNA 2010301N04 gene	0	0	U	0	0	U	0	0	U	0	0	U	0	0	U	0	0	U	0
69893	2010305A19Rik	RIKEN cDNA 2010305A19 gene	0	0	U	0	0	U	0	0	U	0	0	U	0	0	U	0	0	U	0
380712	2010305C02Rik	RIKEN cDNA 2010305C02 gene	0	0	U	0	0	U	0	0	U	0	0	U	0	0	U	0	0	U	0
66488	2010309E21Rik	RIKEN cDNA 2010309E21 gene	0	0	U	0	0	U	0	0	U	0	0	U	0	0	U	0	0	U	0
215210	2010310D06Rik	RIKEN cDNA 2010310D06 gene	0	0	U	0	0	U	0	0	U	0	0	U	0	0	U	0	0	U	0
109129	2010311D03Rik	RIKEN cDNA 2010311D03 gene	0	0	U	0	0	U	0	0	U	0	0	U	0	0	U	0	0	U	0
67023	2010315L10Rik	RIKEN cDNA 2010315L10 gene	0	0	U	0	0	U	0	0	U	0	0	U	0	0	U	0	0	U	0
67939	2010316F05Rik	RIKEN cDNA 2010316F05 gene	0	0	U	0	0	U	0	0	U	0	0	U	0	0	U	0	0	U	0
69882	2010321M09Rik	RIKEN cDNA 2010321M09 gene	0	0	U	0	0	U	0	0	U	0	0	U	0	0	U	0	0	U	1
69134	2200001I15Rik	RIKEN cDNA 2200001I15 gene	0	0	U	1	0	2	0	1	-3	1	0	2	1	0	2	0	1	-3	1
69147	2200002J24Rik	RIKEN cDNA 2200002J24 gene	0	0	U	0	0	U	0	0	U	0	0	U	0	0	U	0	0	U	0
69137	2200002K05Rik	RIKEN cDNA 2200002K05 gene	0	0	U	0	0	U	0	0	U	0	0	U	0	0	U	2	1	1	1
74243	2210009G21Rik	RIKEN cDNA 2210009G21 gene	0	0	U	0	0	U	0	0	U	0	0	U	0	0	U	0	0	U	0
94184	2210010A19Rik	RIKEN cDNA 2210010A19 gene	0	0	U	0	0	U	0	0	U	0	0	U	0	0	U	0	0	U	0
244721	2210010B09Rik	RIKEN cDNA 2210010B09 gene	0	0	U	0	0	U	0	0	U	0	0	U	0	0	U	0	0	U	0
67373	2210010C04Rik	RIKEN cDNA 2210010C04 gene	0	0	U	0	0	U	0	0	U	0	0	U	0	0	U	0	0	U	0
98682	2210010L05Rik	RIKEN cDNA 2210010L05 gene	0	0	U	1	0	2	0	0	U	0	1	-3	0	0	U	0	0	U	0
66526	2210012G02Rik	RIKEN cDNA 2210012G02 gene	0	0	U	0	0	U	0	0	U	0	0	U	0	0	U	0	0	U	0
73658	2210013K02Rik	RIKEN cDNA 2210013K02 gene	0	0	U	1	1	-1	0	1	-3	0	0	U	0	0	U	0	0	U	0
72357	2210016L21Rik	RIKEN cDNA 2210016L21 gene	0	0	U	0	0	U	0	0	U	0	0	U	0	0	U	0	0	U	0
67109	2210018M03Rik	RIKEN cDNA 2210018M03 gene	0	0	U	0	0	U	0	0	U	1	1	-1	1	1	-1	0	0	U	1
66528	2210020M01Rik	RIKEN cDNA 2210020M01 gene	0	0	U	2	1	1	0	1	-3	2	2	-2	1	0	2	0	2	-5	3
72355	2210021J22Rik	RIKEN cDNA 2210021J22 gene	0	0	U	0	0	U	0	0	U	0	0	U	0	0	U	0	0	U	0
72361	2210023G05Rik	RIKEN cDNA 2210023G05 gene	0	0	U	0	0	U	0	0	U	0	0	U	0	0	U	0	0	U	0
78646	2210038L17Rik	RIKEN cDNA 2210038L17 gene	1	0	2	0	0	U	0	0	U	0	0	U	0	0	U	0	0	U	2
75668	2210403B10Rik	RIKEN cDNA 2210403B10 gene	0	0	U	0	0	U	0	0	U	0	0	U	0	0	U	0	0	U	0
78354	2210407C18Rik	RIKEN cDNA 2210407C18 gene	0	0	U	0	0	U	0	0	U	0	0	U	0	0	U	0	0	U	0
72381	2210409E12Rik	RIKEN cDNA 2210409E12 gene	0	0	U	0	0	U	0	0	U	0	0	U	0	0	U	0	0	U	0
70178	2210412D01Rik	RIKEN cDNA 2210412D01 gene	2	1	1	2	0	4	0	0	U	0	1	-3	1	0	2	1	0	2	1
70163	2210415F13Rik	RIKEN cDNA 2210415F13 gene	0	0	U	0	0	U	0	0	U	0	0	U	0	0	U	0	0	U	0
66532	2210417D09Rik	RIKEN cDNA 2210417D09 gene	0	0	U	0	0	U	0	0	U	0	0	U	0	0	U	0	0	U	0
76958	2210418O10Rik	RIKEN cDNA 2210418O10 gene	0	0	U	0	0	U	0	0	U	0	0	U	0	0	U	0	0	U	0
108956	2210421G13Rik	RIKEN cDNA 2210421G13 gene	0	0	U	0	0	U	0	0	U	0	0	U	0	0	U	0	0	U	0
74175	2300002G24Rik	RIKEN cDNA 2300002G24 gene	0	0	U	0	0	U	0	0	U	0	0	U	0	0	U	0	0	U	0
69542	2300002M23Rik	RIKEN cDNA 2300002M23 gene	0	0	U	0	0	U	0	0	U	0	0	U	0	0	U	0	0	U	0
69464	2300006N05Rik	RIKEN cDNA 2300006N05 gene	0	0	U	0	0	U	0	0	U	0	0	U	0	0	U	0	0	U	0
66343	2300008B03Rik	RIKEN cDNA 2300008B03 gene	0	0	U	0	0	U	0	0	U	0	0	U	0	0	U	0	0	U	0
71881	2310001A20Rik	RIKEN cDNA 2310001A20 gene	0	0	U	0	0	U	0	0	U	0	0	U	0	0	U	0	0	U	0
77055	2310001L23Rik	RIKEN cDNA 2310001L23 gene	0	0	U	0	0	U	0	0	U	0	0	U	0	0	U	0	0	U	0
69520	2310002A05Rik	RIKEN cDNA 2310002A05 gene	0	0	U	0	0	U	0	0	U	0	0	U	0	0	U	0	0	U	0
53951	2310002B06Rik	RIKEN cDNA 2310002B06 gene	3	0	5	0	1	-3	1	2	-4	3	0	5	3	1	3	2	1	1	1
69533	2310002B14Rik	RIKEN cDNA 2310002B14 gene	0	0	U	0	0	U	0	0	U	0	0	U	0	0	U	0	0	U	0
67859	2310002J15Rik	RIKEN cDNA 2310002J15 gene	2	2	-2	3	1	3	2	2	-2	3	2	M	3	1	3	3	2	M	3
71886	2310002L09Rik	RIKEN cDNA 2310002L09 gene	0	0	U	0	0	U	0	0	U	0	0	U	0	0	U	0	0	U	0
76425	2310003C23Rik	RIKEN cDNA 2310003C23 gene	0	0	U	0	0	U	0	0	U	0	0	U	0	0	U	0	0	U	0
67693	2310003F16Rik	RIKEN cDNA 2310003F16 gene	0	0	U	0	0	U	0	0	U	0	0	U	0	0	U	0	0	U	0
71885	2310003H01Rik	RIKEN cDNA 2310003H01 gene	1	0	2	0	0	U	0	0	U	0	0	U	0	0	U	0	0	U	0
69487	2310003L22Rik	RIKEN cDNA 2310003L22 gene	0	0	U	0	0	U	0	0	U	0	0	U	0	0	U	0	0	U	0
66358	2310004I24Rik	RIKEN cDNA 2310004I24 gene	0	0	U	0	0	U	0	0	U	0	0	U	0	0	U	0	0	U	0
66349	2310004L02Rik	RIKEN cDNA 2310004L02 gene	0	0	U	0	0	U	0	0	U	0	0	U	0	0	U	0	0	U	0
67861	2310005E10Rik	RIKEN cDNA 2310005E10 gene	0	0	U	0	0	U	0	0	U	0	0	U	0	0	U	0	0	U	0
69457	2310005G13Rik	RIKEN cDNA 2310005G13 gene	0	0	U	0	0	U	0	0	U	0	0	U	0	0	U	0	0	U	0
70088	2310005N01Rik	RIKEN cDNA 2310005N01 gene	0	0	U	0	0	U	0	0	U	0	0	U	0	0	U	0	1	-3	0
66359	2310005N03Rik	RIKEN cDNA 2310005N03 gene	0	1	-3	0	0	U	2	0	4	2	0	4	2	1	1	0	0	U	0
67484	2310005P05Rik	RIKEN cDNA 2310005P05 gene	0	0	U	0	0	U	0	0	U	0	0	U	0	0	U	0	0	U	0
66353	2310007A19Rik	RIKEN cDNA 2310007A19 gene	0	0	U	0	0	U	0	0	U	0	0	U	0	0	U	0	0	U	0
71874	2310007B03Rik	RIKEN cDNA 2310007B03 gene	0	0	U	0	0	U	0	0	U	0	0	U	0	0	U	0	0	U	0
66344	2310007F04Rik	RIKEN cDNA 2310007F04 gene	0	0	U	0	0	U	0	0	U	0	0	U	0	0	U	0	0	U	0
69499	2310007F12Rik	RIKEN cDNA 2310007F12 gene	0	0	U	1	0	2	2	2	-2	1	0	2	1	0	2	2	0	4	1
76429	2310007H09Rik	RIKEN cDNA 2310007H09 gene	0	0	U	0	0	U	0	0	U	0	0	U	0	0	U	0	0	U	0
224008	2310008H04Rik	RIKEN cDNA 2310008H04 gene	0	0	U	0	0	U	0	0	U	0	0	U	0	0	U	0	0	U	0
66356	2310008H09Rik	RIKEN cDNA 2310008H09 gene	0	0	U	0	0	U	0	0	U	0	0	U	0	0	U	0	0	U	0
66357	2310008M10Rik	RIKEN cDNA 2310008M10 gene	0	0	U	0	0	U	0	0	U	0	0	U	0	0	U	0	0	U	0
75578	2310009E04Rik	RIKEN cDNA 2310009E04 gene	0	0	U	0	0	U	0	0	U	0	0	U	0	0	U	0	0	U	0
69577	2310010B21Rik	RIKEN cDNA 2310010B21 gene	0	0	U	0	0	U	0	0	U	0	0	U	0	0	U	0	0	U	0
66371	2310010I16Rik	RIKEN cDNA 2310010I16 gene	0	0	U	0	0	U	0	0	U	0	0	U	0	0	U	0	0	U	0
69576	2310010M20Rik	RIKEN cDNA 2310010M20 gene	0	0	U	0	0	U	0	0	U	0	0	U	0	0	U	0	0	U	0
71897	2310010M24Rik	RIKEN cDNA 2310010M24 gene	0	0	U	0	0	U	0	0	U	0	0	U	0	0	U	0	0	U	0
69592	2310011G06Rik	RIKEN cDNA 2310011G06 gene	0	0	U	0	0	U	0	0	U	0	0	U	0	0	U	0	0	U	0
66374	2310011J03Rik	RIKEN cDNA 2310011J03 gene	1	0	2	0	0	U	0	0	U	0	0	U	0	0	U	0	0	U	0
381845	2310014L17Rik	RIKEN cDNA 2310014L17 gene	0	0	U	0	0	U	0	0	U	0	0	U	0	0	U	0	0	U	0
71888	2310015J09Rik	RIKEN cDNA 2310015J09 gene	0	0	U	0	0	U	0	0	U	0	0	U	0	0	U	0	0	U	0
66365	2310015N07Rik	RIKEN cDNA 2310015N07 gene	0	0	U	0	0	U	0	0	U	0	0	U	0	0	U	0	0	U	0
76438	2310015N21Rik	RIKEN cDNA 2310015N21 gene	0	0	U	0	0	U	0	0	U	0	0	U	0	0	U	0	0	U	0
69574	2310016A09Rik	RIKEN cDNA 2310016A09 gene	0	0	U	0	0	U	0	0	U	0	0	U	0	0	U	0	0	U	0
69573	2310016C08Rik	RIKEN cDNA 2310016C08 gene	0	0	U	0	0	U	0	0	U	0	0	U	0	0	U	0	0	U	0
69590	2310016C16Rik	RIKEN cDNA 2310016C16 gene	0	0	U	0	0	U	0	0	U	0	0	U	0	0	U	0	0	U	0
67695	2310016E02Rik	RIKEN cDNA 2310016E02 gene	0	0	U	0	0	U	0	0	U	0	0	U	0	0	U	0	0	U	0
71898	2310016F22Rik	RIKEN cDNA 2310016F22 gene	0	0	U	0	0	U	0	0	U	0	0	U	0	0	U	0	0	U	0
66379	2310016M24Rik	RIKEN cDNA 2310016M24 gene	0	0	U	0	0	U	0	0	U	0	0	U	0	0	U	0	0	U	0
76943	2310020A21Rik	RIKEN cDNA 2310020A21 gene	0	0	U	0	0	U	0	0	U	0	0	U	0	0	U	0	0	U	0
74253	2310020F24Rik	RIKEN cDNA 2310020F24 gene	0	1	-3	0	0	U	1	1	-1	1	0	2	0	0	U	0	0	U	0
67135	2310021H06Rik	RIKEN cDNA 2310021H06 gene	0	0	U	0	0	U	0	0	U	0	0	U	0	0	U	0	0	U	0
66367	2310022A10Rik	RIKEN cDNA 2310022A10 gene	0	0	U	0	0	U	0	0	U	0	0	U	0	0	U	0	0	U	0
69551	2310022B05Rik	RIKEN cDNA 2310022B05 gene	0	0	U	0	0	U	0	0	U	0	0	U	0	0	U	0	0	U	0
69556	2310022M17Rik	RIKEN cDNA 2310022M17 gene	0	0	U	0	0	U	0	0	U	0	0	U	0	0	U	0	1	-3	0
67621	2310026E23Rik	RIKEN cDNA 2310026E23 gene	0	0	U	0	0	U	0	0	U	0	0	U	0	0	U	0	0	U	0
71901	2310028H24Rik	RIKEN cDNA 2310028H24 gene	0	0	U	0	0	U	0	0	U	0	0	U	0	0	U	0	0	U	0
66950	2310028N02Rik	RIKEN cDNA 2310028N02 gene	0	0	U	0	0	U	0	0	U	0	0	U	0	0	U	0	0	U	0
332131	2310030B04Rik	RIKEN cDNA 2310030B04 gene	0	0	U	0	0	U	0	0	U	0	0	U	1	0	2	0	0	U	0
66952	2310030G06Rik	RIKEN cDNA 2310030G06 gene	0	0	U	0	0	U	0	0	U	0	0	U	0	0	U	0	0	U	0
76747	2310032F03Rik	RIKEN cDNA 2310032F03 gene	0	0	U	0	0	U	0	0	U	0	0	U	0	0	U	0	0	U	0
641361	2310033E01Rik	RIKEN cDNA 2310033E01 gene	0	0	U	0	0	U	0	0	U	0	0	U	0	0	U	0	0	U	0
67862	2310033P09Rik	RIKEN cDNA 2310033P09 gene	0	0	U	0	0	U	0	0	U	0	0	U	0	0	U	0	0	U	0
117172	2310034C09Rik	RIKEN cDNA 2310034C09 gene	0	0	U	0	0	U	0	0	U	0	0	U	0	0	U	0	0	U	0
227446	2310035C23Rik	RIKEN cDNA 2310035C23 gene	2	1	1	0	1	-3	0	0	U	0	1	-3	2	1	1	1	1	-1	1
69596	2310035K24Rik	RIKEN cDNA 2310035K24 gene	0	0	U	0	0	U	0	0	U	0	0	U	0	0	U	0	0	U	0
68544	2310036O22Rik	RIKEN cDNA 2310036O22 gene	0	0	U	0	0	U	0	0	U	0	0	U	0	0	U	0	0	U	0
69612	2310037I24Rik	RIKEN cDNA 2310037I24 gene	0	0	U	0	0	U	0	0	U	0	0	U	0	0	U	0	2	-5	0
72309	2310037P21Rik	RIKEN cDNA 2310037P21 gene	0	0	U	0	0	U	0	0	U	0	0	U	0	0	U	0	0	U	0
67099	2310038H17Rik	RIKEN cDNA 2310038H17 gene	0	0	U	0	0	U	0	0	U	0	0	U	0	0	U	0	0	U	0
68016	2310039E09Rik	RIKEN cDNA 2310039E09 gene	0	0	U	0	0	U	0	0	U	0	0	U	0	0	U	0	0	U	0
67101	2310039H08Rik	RIKEN cDNA 2310039H08 gene	0	0	U	0	0	U	0	0	U	0	0	U	0	0	U	0	0	U	0
69641	2310040A13Rik	RIKEN cDNA 2310040A13 gene	0	0	U	0	0	U	0	0	U	0	0	U	0	0	U	0	0	U	0
69640	2310040C09Rik	RIKEN cDNA 2310040C09 gene	0	0	U	0	0	U	1	0	2	0	0	U	0	1	-3	0	0	U	0
66561	2310042E22Rik	RIKEN cDNA 2310042E22 gene	0	0	U	0	0	U	0	0	U	0	0	U	0	0	U	0	0	U	0
66390	2310042G06Rik	RIKEN cDNA 2310042G06 gene	0	0	U	0	0	U	0	0	U	0	0	U	0	0	U	0	0	U	0
76457	2310042L06Rik	RIKEN cDNA 2310042L06 gene	0	0	U	0	0	U	0	0	U	0	0	U	0	0	U	0	0	U	0
69664	2310043L02Rik	RIKEN cDNA 2310043L02 gene	0	0	U	0	0	U	0	0	U	0	0	U	0	0	U	0	0	U	0
67698	2310044D20Rik	RIKEN cDNA 2310044D20 gene	1	0	2	0	0	U	0	0	U	0	0	U	0	0	U	0	0	U	0
217732	2310044G17Rik	RIKEN cDNA 2310044G17 gene	0	0	U	0	0	U	0	0	U	0	0	U	0	0	U	0	0	U	0
69683	2310044H10Rik	RIKEN cDNA 2310044H10 gene	1	0	2	1	0	2	1	1	-1	2	1	1	2	2	-2	1	0	2	1
231238	2310045A20Rik	RIKEN cDNA 2310045A20 gene	0	0	U	0	0	U	0	0	U	0	0	U	0	0	U	0	0	U	0
69698	2310046K01Rik	RIKEN cDNA 2310046K01 gene	0	0	U	0	0	U	0	0	U	0	0	U	0	0	U	0	0	U	0
78323	2310046O06Rik	RIKEN cDNA 2310046O06 gene	0	0	U	0	0	U	0	0	U	0	0	U	0	0	U	0	0	U	0
69672	2310047H23Rik	RIKEN cDNA 2310047H23 gene	0	0	U	0	0	U	0	0	U	0	0	U	0	0	U	0	0	U	0
66960	2310047O13Rik	RIKEN cDNA 2310047O13 gene	0	0	U	0	0	U	0	0	U	0	0	U	0	0	U	0	0	U	0
70202	2310051M13Rik	RIKEN cDNA 2310051M13 gene	0	0	U	0	0	U	0	0	U	0	0	U	0	0	U	0	0	U	0
70186	2310056P07Rik	RIKEN cDNA 2310056P07 gene	0	0	U	0	0	U	0	0	U	0	0	U	0	0	U	0	0	U	0
67870	2310057D15Rik	RIKEN cDNA 2310057D15 gene	1	0	2	0	0	U	0	0	U	1	0	2	0	1	-3	0	0	U	0
69697	2310057J16Rik	RIKEN cDNA 2310057J16 gene	0	0	U	0	0	U	0	0	U	0	0	U	0	0	U	0	0	U	0
67719	2310057J18Rik	RIKEN cDNA 2310057J18 gene	0	0	U	0	0	U	0	0	U	0	0	U	0	0	U	0	0	U	0
68277	2310057M21Rik	RIKEN cDNA 2310057M21 gene	0	0	U	0	0	U	0	0	U	0	0	U	0	0	U	0	0	U	0
69696	2310057N15Rik	RIKEN cDNA 2310057N15 gene	0	0	U	0	0	U	0	0	U	0	0	U	0	0	U	0	0	U	0
66531	2310061C15Rik	RIKEN cDNA 2310061C15 gene	0	0	U	0	0	U	0	0	U	0	0	U	0	0	U	0	0	U	0
66965	2310061F22Rik	RIKEN cDNA 2310061F22 gene	2	2	-2	3	2	M	3	1	3	3	2	M	3	2	M	3	2	M	2
69668	2310061I09Rik	RIKEN cDNA 2310061I09 gene	0	0	U	0	0	U	0	0	U	0	0	U	0	0	U	0	0	U	0
66391	2310061J03Rik	RIKEN cDNA 2310061J03 gene	0	0	U	1	0	2	0	0	U	0	0	U	0	0	U	0	0	U	0
102122	2310065K24Rik	RIKEN cDNA 2310065K24 gene	2	0	4	0	2	-5	2	2	-2	0	0	U	1	1	-1	1	1	-1	1
71947	2310067B10Rik	RIKEN cDNA 2310067B10 gene	0	0	U	0	0	U	0	0	U	0	0	U	0	0	U	0	0	U	0
76455	2310067E19Rik	RIKEN cDNA 2310067E19 gene	0	0	U	0	0	U	0	0	U	0	0	U	0	0	U	0	0	U	0
76585	2310069N01Rik	RIKEN cDNA 2310069N01 gene	0	0	U	0	0	U	0	0	U	0	0	U	0	0	U	0	0	U	0
75692	2310073E15Rik	RIKEN cDNA 2310073E15 gene	0	0	U	0	0	U	0	0	U	0	0	U	0	0	U	0	0	U	0
66968	2310076L09Rik	RIKEN cDNA 2310076L09 gene	0	0	U	0	0	U	1	0	2	2	0	4	2	0	4	0	0	U	0
78890	2310079F23Rik	RIKEN cDNA 2310079F23 gene	0	0	U	0	0	U	0	0	U	0	0	U	0	0	U	0	0	U	0
66566	2310079N02Rik	RIKEN cDNA 2310079N02 gene	0	0	U	0	0	U	0	0	U	0	0	U	0	0	U	0	0	U	0
66508	2400001E08Rik	RIKEN cDNA 2400001E08 gene	0	0	U	0	0	U	0	0	U	0	0	U	0	0	U	0	0	U	0
66405	2400002F11Rik	RIKEN cDNA 2400002F11 gene	1	0	2	1	0	2	1	1	-1	1	0	2	1	0	2	0	1	-3	1
71955	2400003C14Rik	RIKEN cDNA 2400003C14 gene	0	0	U	0	0	U	0	0	U	0	0	U	0	0	U	0	0	U	0
71954	2400003N08Rik	RIKEN cDNA 2400003N08 gene	0	0	U	0	0	U	0	0	U	0	0	U	0	0	U	0	0	U	0
57785	2400006H24Rik	RIKEN cDNA 2400006H24 gene	0	0	U	0	0	U	0	0	U	0	0	U	0	0	U	0	0	U	0
69723	2400006N03Rik	RIKEN cDNA 2400006N03 gene	0	0	U	0	0	U	0	0	U	0	0	U	0	0	U	0	0	U	0
76483	2400010G15Rik	RIKEN cDNA 2400010G15 gene	0	0	U	0	0	U	0	0	U	0	0	U	0	0	U	0	0	U	0
66404	2410001C21Rik	RIKEN cDNA 2410001C21 gene	0	0	U	0	0	U	0	0	U	0	0	U	0	0	U	0	0	U	0
66976	2410002F23Rik	RIKEN cDNA 2410002F23 gene	0	0	U	0	0	U	0	0	U	0	0	U	0	0	U	0	0	U	0
78777	2410002I01Rik	RIKEN cDNA 2410002I01 gene	0	0	U	0	0	U	0	0	U	0	0	U	0	0	U	0	0	U	0
66975	2410002O22Rik	RIKEN cDNA 2410002O22 gene	0	0	U	0	0	U	0	0	U	0	0	U	0	0	U	0	0	U	0
56046	2410003P15Rik	RIKEN cDNA 2410003P15 gene	0	0	U	0	0	U	0	0	U	0	0	U	0	0	U	0	0	U	0
66991	2410004A20Rik	RIKEN cDNA 2410004A20 gene	1	0	2	1	0	2	0	0	U	0	0	U	0	0	U	0	1	-3	2
66421	2410004B18Rik	RIKEN cDNA 2410004B18 gene	0	0	U	0	0	U	0	0	U	0	0	U	0	0	U	0	0	U	0
71981	2410004F06Rik	RIKEN cDNA 2410004F06 gene	1	1	-1	0	1	-3	1	0	2	0	0	U	2	0	4	2	1	1	2
76478	2410004L22Rik	RIKEN cDNA 2410004L22 gene	1	1	-1	3	2	M	3	2	M	3	2	M	3	2	M	3	2	M	2
66989	2410004N11Rik	RIKEN cDNA 2410004N11 gene	0	0	U	0	0	U	0	0	U	0	0	U	0	0	U	0	0	U	0
72334	2410004P22Rik	RIKEN cDNA 2410004P22 gene	0	0	U	0	0	U	0	0	U	0	0	U	0	0	U	0	0	U	0
232969	2410005H09Rik	RIKEN cDNA 2410005H09 gene	0	0	U	0	0	U	0	0	U	0	0	U	0	0	U	0	0	U	0
66302	2410005O16Rik	RIKEN cDNA 2410005O16 gene	0	0	U	0	0	U	0	0	U	0	0	U	0	0	U	0	0	U	0
71962	2410008K03Rik	RIKEN cDNA 2410008K03 gene	0	0	U	0	0	U	0	0	U	0	0	U	0	0	U	0	0	U	0
109154	2410014A08Rik	RIKEN cDNA 2410014A08 gene	0	0	U	0	0	U	0	0	U	0	0	U	0	1	-3	0	0	U	0
71983	2410015B03Rik	RIKEN cDNA 2410015B03 gene	0	0	U	0	0	U	0	0	U	0	0	U	0	0	U	0	0	U	0
224904	2410015M20Rik	RIKEN cDNA 2410015M20 gene	0	0	U	0	1	-3	0	1	-3	1	0	2	0	1	-3	1	0	2	1
66422	2410015N17Rik	RIKEN cDNA 2410015N17 gene	0	0	U	0	0	U	0	0	U	0	0	U	0	0	U	0	0	U	0
67371	2410016F19Rik	RIKEN cDNA 2410016F19 gene	0	0	U	0	0	U	0	0	U	0	0	U	0	0	U	0	0	U	0
71952	2410016O06Rik	RIKEN cDNA 2410016O06 gene	0	0	U	0	0	U	0	0	U	0	0	U	0	0	U	0	0	U	0
103268	2410017P07Rik	RIKEN cDNA 2410017P07 gene	0	0	U	0	0	U	0	0	U	0	0	U	0	0	U	0	0	U	0
74504	2410018C17Rik	RIKEN cDNA 2410018C17 gene	0	0	U	0	0	U	0	0	U	0	0	U	0	0	U	0	0	U	0
67873	2410018C20Rik	RIKEN cDNA 2410018C20 gene	0	0	U	0	0	U	0	0	U	0	0	U	0	0	U	0	0	U	0
72083	2410018G20Rik	RIKEN cDNA 2410018G20 gene	0	0	U	0	0	U	0	0	U	0	0	U	0	0	U	0	0	U	0
69732	2410018L13Rik	RIKEN cDNA 2410018L13 gene	0	0	U	0	0	U	0	0	U	0	0	U	0	0	U	0	0	U	0
71970	2410018M08Rik	RIKEN cDNA 2410018M08 gene	0	0	U	0	0	U	0	0	U	0	0	U	0	0	U	0	0	U	0
66423	2410022L05Rik	RIKEN cDNA 2410022L05 gene	0	0	U	0	0	U	0	0	U	0	0	U	0	0	U	0	0	U	0
76559	2410024A21Rik	RIKEN cDNA 2410024A21 gene	0	0	U	0	0	U	0	0	U	0	0	U	0	0	U	0	0	U	0
381668	2410025L10Rik	RIKEN cDNA 2410025L10 gene	2	1	1	0	0	U	1	0	2	1	2	-4	1	1	-1	0	0	U	1
68239	2410039E07Rik	RIKEN cDNA 2410039E07 gene	0	0	U	0	0	U	0	0	U	0	0	U	0	0	U	0	0	U	0
72425	2410042D21Rik	RIKEN cDNA 2410042D21 gene	0	0	U	0	0	U	0	0	U	0	0	U	0	0	U	0	0	U	0
68235	2410066E13Rik	RIKEN cDNA 2410066E13 gene	0	0	U	0	0	U	0	0	U	0	0	U	0	0	U	0	0	U	0
223648	2410075B13Rik	RIKEN cDNA 2410075B13 gene	0	0	U	0	0	U	0	0	U	0	0	U	0	0	U	0	0	U	0
73681	2410075D05Rik	RIKEN cDNA 2410075D05 gene	0	0	U	0	0	U	0	0	U	0	0	U	0	0	U	0	0	U	0
73680	2410081M15Rik	RIKEN cDNA 2410081M15 gene	0	0	U	0	0	U	0	0	U	0	0	U	1	0	2	0	0	U	0
73694	2410091C18Rik	RIKEN cDNA 2410091C18 gene	0	0	U	0	0	U	0	0	U	0	0	U	0	0	U	0	0	U	0
67959	2410104I19Rik	RIKEN cDNA 2410104I19 gene	0	0	U	0	0	U	0	0	U	0	0	U	0	0	U	0	0	U	0
68236	2410116G06Rik	RIKEN cDNA 2410116G06 gene	0	0	U	0	0	U	0	0	U	0	0	U	0	0	U	0	0	U	0
73670	2410125J01Rik	RIKEN cDNA 2410125J01 gene	0	0	U	0	0	U	0	0	U	0	0	U	0	0	U	0	0	U	0
76787	2410127E16Rik	RIKEN cDNA 2410127E16 gene	3	2	M	3	2	M	3	1	3	3	2	M	3	2	M	2	2	-2	3
76788	2410127E18Rik	RIKEN cDNA 2410127E18 gene	0	0	U	0	0	U	0	0	U	0	0	U	0	0	U	0	0	U	0
67383	2410127L17Rik	RIKEN cDNA 2410127L17 gene	0	0	U	0	0	U	0	0	U	0	0	U	0	0	U	0	0	U	0
76789	2410129H14Rik	RIKEN cDNA 2410129H14 gene	0	0	U	0	0	U	0	0	U	0	0	U	0	0	U	0	0	U	0
76797	2410137M14Rik	RIKEN cDNA 2410137M14 gene	1	0	2	1	0	2	0	0	U	0	0	U	0	0	U	0	0	U	2
76803	2410141K09Rik	RIKEN cDNA 2410141K09 gene	0	0	U	0	0	U	0	0	U	0	0	U	0	0	U	0	0	U	0
67968	2410146L05Rik	RIKEN cDNA 2410146L05 gene	0	0	U	0	0	U	0	0	U	0	0	U	0	0	U	0	0	U	0
76824	2410166I05Rik	RIKEN cDNA 2410166I05 gene	0	0	U	0	0	U	0	0	U	0	0	U	0	0	U	0	0	U	0
76773	2410187C16Rik	RIKEN cDNA 2410187C16 gene	0	0	U	0	0	U	0	0	U	0	0	U	0	0	U	0	0	U	0
76775	2410193C02Rik	RIKEN cDNA 2410193C02 gene	1	0	2	1	0	2	1	1	-1	2	1	1	2	1	1	1	0	2	2
226351	2500001K11Rik	RIKEN cDNA 2500001K11 gene	0	0	U	0	0	U	0	0	U	0	0	U	0	0	U	0	0	U	1
66510	2500002L14Rik	RIKEN cDNA 2500002L14 gene	0	0	U	0	0	U	0	0	U	0	0	U	0	0	U	0	0	U	0
66511	2500003M10Rik	RIKEN cDNA 2500003M10 gene	0	0	U	0	0	U	0	0	U	0	0	U	0	0	U	0	0	U	0
72307	2510002D24Rik	RIKEN cDNA 2510002D24 gene	0	0	U	0	0	U	1	0	2	0	0	U	0	0	U	0	0	U	0
72320	2510003E04Rik	RIKEN cDNA 2510003E04 gene	0	0	U	0	0	U	0	0	U	0	0	U	0	0	U	0	0	U	0
68043	2510005D08Rik	RIKEN cDNA 2510005D08 gene	0	0	U	0	0	U	0	0	U	0	0	U	0	0	U	0	0	U	0
68044	2510006C20Rik	RIKEN cDNA 2510006C20 gene	0	0	U	0	0	U	0	0	U	0	0	U	0	0	U	0	0	U	0
76799	2510006D16Rik	RIKEN cDNA 2510006D16 gene	0	0	U	0	0	U	0	0	U	0	0	U	0	0	U	0	0	U	0
72190	2510009E07Rik	RIKEN cDNA 2510009E07 gene	0	0	U	0	0	U	0	0	U	0	0	U	0	0	U	0	0	U	0
66568	2510027J23Rik	RIKEN cDNA 2510027J23 gene	0	0	U	0	0	U	0	0	U	0	0	U	0	0	U	0	0	U	0
77034	2510039O18Rik	RIKEN cDNA 2510039O18 gene	0	0	U	1	0	2	0	1	-3	2	1	1	2	2	-2	2	0	4	1
67119	2510048L02Rik	RIKEN cDNA 2510048L02 gene	0	0	U	0	0	U	0	0	U	0	0	U	0	0	U	0	0	U	0
66537	2510048O06Rik	RIKEN cDNA 2510048O06 gene	0	0	U	0	0	U	0	0	U	0	0	U	0	0	U	0	0	U	0
67922	2510049I19Rik	RIKEN cDNA 2510049I19 gene	0	0	U	0	0	U	0	0	U	0	0	U	0	0	U	0	1	-3	0
268490	2600001B17Rik	RIKEN cDNA 2600001B17 gene	0	0	U	0	0	U	0	0	U	0	0	U	0	0	U	0	0	U	0
70292	2600003E23Rik	RIKEN cDNA 2600003E23 gene	0	1	-3	1	1	-1	0	0	U	0	0	U	1	0	2	0	0	U	0
72462	2600005C20Rik	RIKEN cDNA 2600005C20 gene	0	0	U	0	0	U	0	0	U	0	0	U	0	0	U	0	0	U	0
70317	2600005N12Rik	RIKEN cDNA 2600005N12 gene	0	0	U	0	0	U	1	1	-1	0	0	U	0	0	U	1	0	2	1
72107	2600005O03Rik	RIKEN cDNA 2600005O03 gene	0	0	U	0	0	U	0	0	U	0	0	U	0	0	U	0	0	U	0
72446	2600010E01Rik	RIKEN cDNA 2600010E01 gene	0	0	U	0	0	U	0	0	U	0	0	U	0	0	U	0	0	U	0
72125	2600011E07Rik	RIKEN cDNA 2600011E07 gene	0	0	U	0	0	U	0	0	U	0	0	U	0	0	U	0	0	U	0
69900	2600014M03Rik	RIKEN cDNA 2600014M03 gene	0	0	U	0	0	U	0	0	U	0	0	U	0	0	U	0	1	-3	0
66520	2610001J05Rik	RIKEN cDNA 2610001J05 gene	0	0	U	0	0	U	0	0	U	0	0	U	0	0	U	0	0	U	0
67513	2610002J02Rik	RIKEN cDNA 2610002J02 gene	0	0	U	1	0	2	0	0	U	0	0	U	0	0	U	0	0	U	0
67028	2610002M06Rik	RIKEN cDNA 2610002M06 gene	0	0	U	0	0	U	0	0	U	0	0	U	0	0	U	0	0	U	0
72106	2610003J06Rik	RIKEN cDNA 2610003J06 gene	0	0	U	0	0	U	0	0	U	0	0	U	0	0	U	0	0	U	0
381598	2610005L07Rik	RIKEN cDNA 2610005L07 gene	0	0	U	0	0	U	0	0	U	0	0	U	0	0	U	0	0	U	0
72128	2610008E11Rik	RIKEN cDNA 2610008E11 gene	0	0	U	0	0	U	0	0	U	0	0	U	0	0	U	0	0	U	0
69202	2610009E16Rik	RIKEN cDNA 2610009E16 gene	3	1	3	0	0	U	0	0	U	1	0	2	0	0	U	0	0	U	1
69902	2610012O22Rik	RIKEN cDNA 2610012O22 gene	0	0	U	0	0	U	0	0	U	0	0	U	0	0	U	0	0	U	0
71804	2610016C23Rik	RIKEN cDNA 2610016C23 gene	0	0	U	0	0	U	0	0	U	0	0	U	0	0	U	0	0	U	0
66297	2610017I09Rik	RIKEN cDNA 2610017I09 gene	0	0	U	0	0	U	0	0	U	0	0	U	0	0	U	0	0	U	0
70415	2610018G03Rik	RIKEN cDNA 2610018G03 gene	0	0	U	0	0	U	0	0	U	0	0	U	0	0	U	0	0	U	0
72149	2610019A05Rik	RIKEN cDNA 2610019A05 gene	0	0	U	0	0	U	0	0	U	0	1	-3	1	0	2	0	0	U	0
72148	2610019F03Rik	RIKEN cDNA 2610019F03 gene	0	0	U	0	0	U	0	0	U	0	0	U	0	0	U	0	0	U	0
66570	2610019I03Rik	RIKEN cDNA 2610019I03 gene	0	0	U	0	0	U	0	0	U	0	0	U	0	0	U	0	0	U	0
66455	2610019P18Rik	RIKEN cDNA 2610019P18 gene	0	0	U	0	0	U	0	0	U	0	0	U	0	0	U	0	0	U	0
72154	2610020C11Rik	RIKEN cDNA 2610020C11 gene	0	0	U	0	0	U	0	0	U	0	0	U	0	0	U	0	0	U	0
434234	2610020H08Rik	RIKEN cDNA 2610020H08 gene	0	0	U	0	0	U	0	0	U	0	0	U	0	0	U	0	0	U	0
67050	2610020O08Rik	RIKEN cDNA 2610020O08 gene	0	0	U	0	0	U	0	0	U	0	0	U	0	0	U	0	0	U	0
78767	2610021K21Rik	RIKEN cDNA 2610021K21 gene	0	0	U	0	0	U	0	0	U	0	0	U	0	0	U	0	0	U	0
72160	2610024A01Rik	RIKEN cDNA 2610024A01 gene	0	0	U	0	0	U	0	0	U	0	0	U	0	0	U	0	0	U	0
225358	2610024E20Rik	RIKEN cDNA 2610024E20 gene	0	0	U	0	0	U	0	0	U	0	0	U	0	0	U	0	0	U	0
56412	2610024G14Rik	RIKEN cDNA 2610024G14 gene	2	1	1	3	2	M	2	1	1	3	2	M	3	2	M	3	2	M	3
230752	2610027C15Rik	RIKEN cDNA 2610027C15 gene	2	1	1	2	1	1	2	1	1	3	2	M	3	2	M	3	2	M	2
67842	2610027L16Rik	RIKEN cDNA 2610027L16 gene	0	0	U	0	0	U	0	0	U	0	0	U	0	1	-3	0	0	U	0
72400	2610028A01Rik	RIKEN cDNA 2610028A01 gene	0	0	U	0	0	U	0	0	U	0	0	U	0	0	U	0	0	U	0
69232	2610028H07Rik	RIKEN cDNA 2610028H07 gene	1	0	2	0	0	U	0	0	U	0	0	U	0	0	U	0	0	U	0
76964	2610028H24Rik	RIKEN cDNA 2610028H24 gene	0	0	U	0	0	U	0	0	U	0	0	U	0	0	U	0	0	U	0
67683	2610029G23Rik	RIKEN cDNA 2610029G23 gene	0	0	U	0	0	U	0	0	U	0	0	U	0	0	U	0	0	U	0
75416	2610033H07Rik	RIKEN cDNA 2610033H07 gene	0	0	U	0	0	U	0	0	U	0	0	U	0	0	U	0	0	U	0
70420	2610034B18Rik	RIKEN cDNA 2610034B18 gene	0	0	U	0	0	U	0	0	U	0	0	U	0	0	U	0	0	U	0
75425	2610036D13Rik	RIKEN cDNA 2610036D13 gene	0	0	U	0	0	U	0	0	U	0	0	U	0	0	U	0	0	U	0
66578	2610039C10Rik	RIKEN cDNA 2610039C10 gene	0	0	U	0	0	U	0	0	U	0	0	U	0	0	U	0	0	U	0
78779	2610039E05Rik	RIKEN cDNA 2610039E05 gene	0	0	U	0	0	U	0	0	U	0	0	U	0	0	U	0	0	U	0
69928	2610040C18Rik	RIKEN cDNA 2610040C18 gene	0	0	U	0	0	U	0	0	U	0	0	U	0	0	U	0	0	U	0
545015	2610042L04Rik	RIKEN cDNA 2610042L04 gene	0	0	U	0	0	U	0	0	U	0	0	U	0	0	U	0	0	U	0
66460	2610042O14Rik	RIKEN cDNA 2610042O14 gene	0	0	U	0	0	U	0	0	U	0	0	U	0	0	U	0	0	U	0
72139	2610044O15Rik	RIKEN cDNA 2610044O15 gene	0	0	U	0	0	U	0	0	U	0	0	U	0	0	U	0	0	U	0
67958	2610101N10Rik	RIKEN cDNA 2610101N10 gene	0	0	U	0	0	U	0	0	U	0	0	U	0	0	U	0	0	U	0
70433	2610109H07Rik	RIKEN cDNA 2610109H07 gene	0	0	U	0	0	U	0	0	U	0	0	U	0	0	U	0	0	U	0
73242	2610110G12Rik	RIKEN cDNA 2610110G12 gene	0	0	U	0	0	U	0	0	U	0	0	U	0	0	U	0	0	U	0
70455	2610203C20Rik	RIKEN cDNA 2610203C20 gene	0	0	U	0	0	U	0	0	U	0	0	U	0	0	U	0	0	U	0
329470	2610203E10Rik	RIKEN cDNA 2610203E10 gene	0	0	U	0	0	U	0	0	U	0	0	U	0	0	U	0	0	U	0
70448	2610204G22Rik	RIKEN cDNA 2610204G22 gene	0	0	U	0	0	U	0	0	U	0	0	U	0	0	U	0	0	U	0
67148	2610204K14Rik	RIKEN cDNA 2610204K14 gene	1	1	-1	1	0	2	0	0	U	0	0	U	0	1	-3	0	2	-5	2
67163	2610204L23Rik	RIKEN cDNA 2610204L23 gene	0	0	U	0	0	U	0	0	U	0	0	U	0	0	U	0	0	U	0
70435	2610204M08Rik	RIKEN cDNA 2610204M08 gene	0	0	U	0	0	U	0	0	U	0	0	U	0	0	U	0	0	U	1
66617	2610205E22Rik	RIKEN cDNA 2610205E22 gene	0	0	U	0	0	U	0	0	U	0	0	U	0	0	U	0	0	U	0
72486	2610206B13Rik	RIKEN cDNA 2610206B13 gene	0	0	U	0	0	U	0	0	U	0	0	U	0	0	U	0	0	U	0
233789	2610207I05Rik	RIKEN cDNA 2610207I05 gene	1	0	2	0	0	U	0	0	U	0	0	U	0	0	U	0	0	U	0
108755	2610208E05Rik	RIKEN cDNA 2610208E05 gene	0	0	U	0	0	U	0	0	U	0	0	U	0	0	U	0	0	U	0
108909	2610208M17Rik	RIKEN cDNA 2610208M17 gene	0	0	U	0	0	U	0	0	U	0	0	U	0	0	U	0	0	U	0
67164	2610209A20Rik	RIKEN cDNA 2610209A20 gene	0	0	U	0	0	U	0	0	U	0	0	U	0	0	U	0	0	U	0
66618	2610209M04Rik	RIKEN cDNA 2610209M04 gene	0	0	U	0	0	U	0	0	U	0	0	U	0	0	U	0	0	U	0
70451	2610209N15Rik	RIKEN cDNA 2610209N15 gene	0	0	U	0	0	U	0	0	U	0	0	U	0	0	U	0	0	U	0
70454	2610300B10Rik	RIKEN cDNA 2610300B10 gene	0	0	U	0	0	U	0	0	U	0	0	U	0	0	U	0	0	U	0
67157	2610301B20Rik	RIKEN cDNA 2610301B20 gene	0	0	U	1	0	2	0	1	-3	0	0	U	0	0	U	0	0	U	0
545428	2610301F02Rik	RIKEN cDNA 2610301F02 gene	0	0	U	0	0	U	0	0	U	0	0	U	0	0	U	0	0	U	0
70470	2610304G08Rik	RIKEN cDNA 2610304G08 gene	0	0	U	0	0	U	0	0	U	0	0	U	0	0	U	0	0	U	0
112422	2610305D13Rik	RIKEN cDNA 2610305D13 gene	0	0	U	0	0	U	0	0	U	0	0	U	0	0	U	0	0	U	0
72514	2610306H15Rik	RIKEN cDNA 2610306H15 gene	0	0	U	0	0	U	0	0	U	0	0	U	0	0	U	0	0	U	0
69082	2610312B22Rik	RIKEN cDNA 2610312B22 gene	0	0	U	0	0	U	0	0	U	0	0	U	0	0	U	0	0	U	0
70458	2610318N02Rik	RIKEN cDNA 2610318N02 gene	0	0	U	0	0	U	0	0	U	0	0	U	0	0	U	0	0	U	0
72503	2610507B11Rik	RIKEN cDNA 2610507B11 gene	0	0	U	0	0	U	0	0	U	0	0	U	0	0	U	0	0	U	2
72140	2610507L03Rik	RIKEN cDNA 2610507L03 gene	0	0	U	0	0	U	0	0	U	0	0	U	0	0	U	0	0	U	0
68215	2610510H03Rik	RIKEN cDNA 2610510H03 gene	0	0	U	0	0	U	0	0	U	0	0	U	0	0	U	0	0	U	0
72155	2610510J17Rik	RIKEN cDNA 2610510J17 gene	0	0	U	0	0	U	0	0	U	0	0	U	0	0	U	0	0	U	0
74196	2610511O17Rik	RIKEN cDNA 2610511O17 gene	0	0	U	0	0	U	0	1	-3	0	0	U	0	0	U	0	0	U	0
66494	2610524G07Rik	RIKEN cDNA 2610524G07 gene	0	0	U	0	0	U	0	0	U	0	0	U	0	0	U	0	0	U	0
330173	2610524H06Rik	RIKEN cDNA 2610524H06 gene	0	0	U	0	0	U	0	0	U	0	0	U	0	0	U	0	0	U	0
66497	2610528E23Rik	RIKEN cDNA 2610528E23 gene	0	0	U	0	0	U	0	0	U	0	0	U	0	0	U	0	0	U	0
66451	2610528J11Rik	RIKEN cDNA 2610528J11 gene	0	0	U	0	0	U	0	0	U	0	0	U	0	0	U	0	0	U	0
72543	2610528K11Rik	RIKEN cDNA 2610528K11 gene	0	0	U	0	0	U	0	0	U	1	0	2	1	0	2	0	1	-3	0
83815	2610528M18Rik	RIKEN cDNA 2610528M18 gene	0	0	U	0	0	U	0	0	U	0	0	U	0	0	U	0	0	U	0
67075	2610529C04Rik	RIKEN cDNA 2610529C04 gene	2	1	1	0	2	-5	0	0	U	2	0	4	2	0	4	2	2	-2	3
212772	2700007P21Rik	RIKEN cDNA 2700007P21 gene	0	0	U	0	0	U	0	0	U	0	0	U	0	0	U	0	0	U	0
72580	2700019D07Rik	RIKEN cDNA 2700019D07 gene	0	0	U	0	0	U	0	0	U	0	0	U	0	0	U	0	0	U	0
66496	2700038C09Rik	RIKEN cDNA 2700038C09 gene	0	0	U	0	0	U	0	0	U	0	0	U	0	0	U	0	0	U	0
70240	2700038N03Rik	RIKEN cDNA 2700038N03 gene	0	0	U	0	0	U	0	0	U	0	0	U	0	0	U	0	0	U	0
108900	2700049P18Rik	RIKEN cDNA 2700049P18 gene	1	0	2	0	0	U	0	0	U	1	0	2	1	1	-1	0	0	U	2
214764	2700050L05Rik	RIKEN cDNA 2700050L05 gene	0	0	U	0	0	U	0	0	U	0	0	U	1	1	-1	0	0	U	0
67971	2700055K07Rik	RIKEN cDNA 2700055K07 gene	0	0	U	0	0	U	0	0	U	0	0	U	0	0	U	0	0	U	0
433693	2700059D21Rik	RIKEN cDNA 2700059D21 gene	1	1	-1	0	0	U	0	0	U	0	0	U	1	1	-1	0	1	-3	2
72614	2700059L22Rik	RIKEN cDNA 2700059L22 gene	2	0	4	1	0	2	0	0	U	1	0	2	0	0	U	0	0	U	0
68045	2700060E02Rik	RIKEN cDNA 2700060E02 gene	0	0	U	0	0	U	0	0	U	0	0	U	0	0	U	0	0	U	0
68046	2700062C07Rik	RIKEN cDNA 2700062C07 gene	0	0	U	0	0	U	0	0	U	0	0	U	0	0	U	0	0	U	0
75553	2700069A02Rik	RIKEN cDNA 2700069A02 gene	0	0	U	0	0	U	0	0	U	0	0	U	0	0	U	0	0	U	0
78832	2700078E11Rik	RIKEN cDNA 2700078E11 gene	0	0	U	0	0	U	0	0	U	0	0	U	0	0	U	0	0	U	0
101513	2700078K21Rik	RIKEN cDNA 2700078K21 gene	0	0	U	0	0	U	0	0	U	0	0	U	0	0	U	0	0	U	0
108899	2700081O15Rik	RIKEN cDNA 2700081O15 gene	0	0	U	1	0	2	0	0	U	0	0	U	0	0	U	0	0	U	0
72640	2700083E18Rik	RIKEN cDNA 2700083E18 gene	1	0	2	1	1	-1	3	2	M	2	1	1	1	0	2	0	2	-5	0
67201	2700085E05Rik	RIKEN cDNA 2700085E05 gene	0	0	U	0	0	U	0	0	U	0	0	U	0	0	U	0	0	U	0
78833	2700085M18Rik	RIKEN cDNA 2700085M18 gene	0	0	U	0	0	U	0	0	U	0	0	U	0	0	U	0	0	U	0
72649	2700094F01Rik	RIKEN cDNA 2700094F01 gene	0	0	U	0	0	U	0	0	U	0	0	U	0	0	U	0	0	U	0
72657	2700094K13Rik	RIKEN cDNA 2700094K13 gene	0	0	U	0	0	U	0	0	U	0	0	U	0	0	U	0	0	U	0
72658	2700097O09Rik	RIKEN cDNA 2700097O09 gene	0	0	U	0	0	U	0	0	U	0	0	U	0	0	U	0	0	U	0
72350	2810002I04Rik	RIKEN cDNA 2810002I04 gene	0	0	U	0	0	U	0	0	U	0	0	U	0	0	U	0	0	U	0
68020	2810002N01Rik	RIKEN cDNA 2810002N01 gene	0	0	U	0	0	U	0	0	U	0	0	U	0	0	U	0	0	U	0
72345	2810002O09Rik	RIKEN cDNA 2810002O09 gene	0	0	U	0	0	U	0	0	U	0	0	U	0	0	U	0	0	U	0
108897	2810003C17Rik	RIKEN cDNA 2810003C17 gene	0	0	U	0	0	U	0	0	U	0	0	U	0	0	U	0	0	U	0
69933	2810004A10Rik	RIKEN cDNA 2810004A10 gene	0	0	U	0	0	U	0	0	U	0	0	U	0	0	U	0	0	U	0
66523	2810004N23Rik	RIKEN cDNA 2810004N23 gene	0	0	U	0	0	U	0	0	U	0	0	U	0	0	U	0	0	U	0
72650	2810006K23Rik	RIKEN cDNA 2810006K23 gene	0	0	U	0	0	U	0	0	U	0	0	U	0	0	U	0	0	U	0
76971	2810007J24Rik	RIKEN cDNA 2810007J24 gene	0	0	U	0	0	U	0	0	U	0	0	U	0	0	U	0	0	U	0
66306	2810012G03Rik	RIKEN cDNA 2810012G03 gene	0	0	U	0	0	U	0	0	U	0	0	U	0	0	U	0	0	U	0
76366	2810012L14Rik	RIKEN cDNA 2810012L14 gene	0	0	U	0	0	U	0	0	U	0	0	U	0	0	U	0	0	U	0
66308	2810021B07Rik	RIKEN cDNA 2810021B07 gene	0	1	-3	3	0	5	2	0	4	2	1	1	1	1	-1	0	1	-3	1
69944	2810021J22Rik	RIKEN cDNA 2810021J22 gene	0	0	U	0	0	U	0	0	U	0	0	U	0	0	U	0	0	U	0
67198	2810022L02Rik	RIKEN cDNA 2810022L02 gene	0	0	U	0	0	U	0	0	U	0	0	U	0	0	U	0	0	U	0
69953	2810025M15Rik	RIKEN cDNA 2810025M15 gene	3	1	3	1	0	2	1	0	2	3	1	3	1	2	-4	1	0	2	2
68201	2810027O19Rik	RIKEN cDNA 2810027O19 gene	0	0	U	0	0	U	0	0	U	0	0	U	0	0	U	0	0	U	0
72662	2810028N01Rik	RIKEN cDNA 2810028N01 gene	0	0	U	0	0	U	0	0	U	0	0	U	0	0	U	0	0	U	0
72668	2810030E01Rik	RIKEN cDNA 2810030E01 gene	0	0	U	0	0	U	0	0	U	0	0	U	0	0	U	0	0	U	0
72669	2810032G03Rik	RIKEN cDNA 2810032G03 gene	0	0	U	0	0	U	0	0	U	0	0	U	0	0	U	0	0	U	0
109145	2810037C03Rik	RIKEN cDNA 2810037C03 gene	0	0	U	0	0	U	0	0	U	0	0	U	0	0	U	0	0	U	0
67211	2810037C14Rik	RIKEN cDNA 2810037C14 gene	0	0	U	0	0	U	0	0	U	0	0	U	0	0	U	0	0	U	0
241688	2810039F03Rik	RIKEN cDNA 2810039F03 gene	0	0	U	0	0	U	0	0	U	0	0	U	0	0	U	0	0	U	0
212127	2810046L04Rik	RIKEN cDNA 2810046L04 gene	0	0	U	0	0	U	0	0	U	0	0	U	0	0	U	0	0	U	0
269633	2810046M22Rik	RIKEN cDNA 2810046M22 gene	0	0	U	0	0	U	0	0	U	0	0	U	1	0	2	0	0	U	1
72691	2810048G17Rik	RIKEN cDNA 2810048G17 gene	0	0	U	0	0	U	0	0	U	0	0	U	1	0	2	0	0	U	0
72704	2810051F02Rik	zinc finger protein 131	0	0	U	0	0	U	0	0	U	0	0	U	0	0	U	0	0	U	0
67217	2810055F11Rik	RIKEN cDNA 2810055F11 gene	3	2	M	2	1	1	3	2	M	3	2	M	3	2	M	2	2	-2	2
108086	2810055G22Rik	RIKEN cDNA 2810055G22 gene	0	0	U	0	0	U	0	0	U	0	0	U	0	0	U	0	0	U	0
72168	2810401C16Rik	RIKEN cDNA 2810401C16 gene	0	0	U	0	0	U	0	0	U	0	0	U	0	0	U	0	0	U	0
74200	2810403A07Rik	RIKEN cDNA 2810403A07 gene	0	0	U	0	0	U	0	0	U	0	0	U	0	0	U	0	0	U	0
72722	2810405J04Rik	RIKEN cDNA 2810405J04 gene	0	0	U	0	0	U	0	0	U	0	0	U	0	0	U	0	0	U	0
66469	2810405K02Rik	RIKEN cDNA 2810405K02 gene	0	0	U	0	0	U	0	0	U	0	0	U	0	0	U	0	0	U	0
68298	2810406C15Rik	RIKEN cDNA 2810406C15 gene	0	0	U	0	0	U	0	0	U	0	0	U	0	0	U	0	0	U	0
70211	2810407A14Rik	RIKEN cDNA 2810407A14 gene	0	0	U	0	0	U	0	0	U	0	0	U	0	0	U	0	0	U	0
69227	2810407C02Rik	RIKEN cDNA 2810407C02 gene	0	0	U	0	0	U	0	0	U	0	0	U	0	0	U	0	0	U	0
70419	2810408A11Rik	RIKEN cDNA 2810408A11 gene	3	0	5	0	0	U	0	0	U	2	0	4	0	0	U	0	0	U	0
381406	2810408M09Rik	RIKEN cDNA 2810408M09 gene	1	0	2	3	0	5	1	1	-1	2	1	1	1	2	-4	0	1	-3	3
67059	2810409H07Rik	RIKEN cDNA 2810409H07 gene	0	0	U	0	0	U	0	0	U	0	0	U	0	0	U	0	0	U	0
230582	2810410C14Rik	RIKEN cDNA 2810410C14 gene	0	0	U	0	0	U	0	0	U	0	0	U	0	0	U	0	0	U	0
76377	2810410L24Rik	RIKEN cDNA 2810410L24 gene	0	0	U	0	0	U	0	0	U	0	0	U	0	0	U	0	0	U	0
66310	2810410M20Rik	RIKEN cDNA 2810410M20 gene	0	0	U	0	0	U	0	0	U	0	0	U	0	0	U	0	0	U	0
68026	2810417H13Rik	RIKEN cDNA 2810417H13 gene	0	0	U	0	0	U	0	0	U	0	0	U	0	0	U	0	0	U	0
76917	2810417J12Rik	RIKEN cDNA 2810417J12 gene	0	0	U	0	0	U	0	0	U	0	0	U	0	0	U	0	0	U	0
68027	2810417M05Rik	RIKEN cDNA 2810417M05 gene	3	0	5	2	0	4	1	1	-1	3	1	3	2	2	-2	0	0	U	0
75619	2810421I24Rik	RIKEN cDNA 2810421I24 gene	0	0	U	0	0	U	0	0	U	0	0	U	0	0	U	0	0	U	0
69956	2810422B04Rik	RIKEN cDNA 2810422B04 gene	0	0	U	0	0	U	0	0	U	0	0	U	0	0	U	0	0	U	0
69962	2810422O20Rik	RIKEN cDNA 2810422O20 gene	0	0	U	0	0	U	0	0	U	0	0	U	0	0	U	0	0	U	0
72175	2810423E13Rik	RIKEN cDNA 2810423E13 gene	0	0	U	0	0	U	0	0	U	0	0	U	0	0	U	0	0	U	0
67607	2810426N06Rik	RIKEN cDNA 2810426N06 gene	0	0	U	0	0	U	0	0	U	0	0	U	0	0	U	0	0	U	0
66462	2810428I15Rik	RIKEN cDNA 2810428I15 gene	0	0	U	0	0	U	0	0	U	0	0	U	0	0	U	0	0	U	0
52504	2810429O05Rik	RIKEN cDNA 2810429O05 gene	0	0	U	0	0	U	0	0	U	0	0	U	0	0	U	0	0	U	0
67223	2810430M08Rik	RIKEN cDNA 2810430M08 gene	0	0	U	0	0	U	0	0	U	0	0	U	0	0	U	0	0	U	0
69961	2810432D09Rik	RIKEN cDNA 2810432D09 gene	0	0	U	0	0	U	0	0	U	0	0	U	0	0	U	0	0	U	0
67063	2810432L12Rik	RIKEN cDNA 2810432L12 gene	0	0	U	0	0	U	0	0	U	1	0	2	0	0	U	0	0	U	0
66468	2810433K01Rik	RIKEN cDNA 2810433K01 gene	0	0	U	0	0	U	0	0	U	0	0	U	0	0	U	0	0	U	0
68033	2810437L13Rik	RIKEN cDNA 2810437L13 gene	0	0	U	0	0	U	0	0	U	0	0	U	0	0	U	0	0	U	0
72747	2810439F02Rik	RIKEN cDNA 2810439F02 gene	1	0	2	0	0	U	0	0	U	0	0	U	0	0	U	0	0	U	0
68642	2810441K11Rik	RIKEN cDNA 2810441K11 gene	0	0	U	0	0	U	0	0	U	0	0	U	0	0	U	0	0	U	0
67228	2810443J12Rik	RIKEN cDNA 2810443J12 gene	0	0	U	0	0	U	0	0	U	0	0	U	0	0	U	0	0	U	0
72745	2810446P07Rik	RIKEN cDNA 2810446P07 gene	0	0	U	0	0	U	0	0	U	0	0	U	0	0	U	0	0	U	0
72778	2810451A06Rik	RIKEN cDNA 2810451A06 gene	0	0	U	0	0	U	0	0	U	0	0	U	0	0	U	0	1	-3	0
67236	2810452K22Rik	RIKEN cDNA 2810452K22 gene	0	0	U	0	0	U	0	0	U	0	0	U	0	0	U	0	0	U	0
67238	2810453I06Rik	RIKEN cDNA 2810453I06 gene	0	0	U	0	0	U	0	0	U	0	0	U	0	0	U	0	0	U	0
72828	2810457I06Rik	RIKEN cDNA 2810457I06 gene	0	0	U	0	0	U	0	0	U	0	0	U	0	0	U	0	0	U	0
72836	2810458H16Rik	RIKEN cDNA 2810458H16 gene	0	0	U	0	0	U	0	0	U	0	0	U	0	0	U	0	0	U	0
67246	2810474O19Rik	RIKEN cDNA 2810474O19 gene	0	0	U	0	0	U	0	0	U	0	0	U	0	0	U	0	0	U	0
414872	2810482G21Rik	RIKEN cDNA 2810482G21 gene	0	0	U	0	0	U	0	0	U	0	0	U	0	0	U	0	0	U	0
72826	2810485I05Rik	RIKEN cDNA 2810485I05 gene	0	0	U	2	1	1	0	0	U	0	1	-3	1	0	2	1	1	-1	2
67515	2900001O04Rik	RIKEN cDNA 2900001O04 gene	0	0	U	0	0	U	0	0	U	0	1	-3	0	0	U	0	0	U	0
75695	2900002H16Rik	RIKEN cDNA 2900002H16 gene	1	1	-1	1	0	2	0	2	-5	1	1	-1	0	1	-3	1	1	-1	0
67261	2900005J15Rik	RIKEN cDNA 2900005J15 gene	3	2	M	3	2	M	3	2	M	3	2	M	3	2	M	3	2	M	2
72947	2900006B13Rik	RIKEN cDNA 2900006B13 gene	0	0	U	0	0	U	0	0	U	0	0	U	0	0	U	0	0	U	0
72899	2900006F19Rik	RIKEN cDNA 2900006F19 gene	1	0	2	0	0	U	0	0	U	0	0	U	0	0	U	0	0	U	0
72873	2900006K08Rik	RIKEN cDNA 2900006K08 gene	2	0	4	0	1	-3	0	0	U	0	1	-3	0	1	-3	0	0	U	2
68034	2900009I07Rik	RIKEN cDNA 2900009I07 gene	0	0	U	0	0	U	0	0	U	0	0	U	0	0	U	0	0	U	0
72931	2900010J23Rik	RIKEN cDNA 2900010J23 gene	0	0	U	0	0	U	0	0	U	0	0	U	0	0	U	0	0	U	0
67267	2900010M23Rik	RIKEN cDNA 2900010M23 gene	0	0	U	0	0	U	0	0	U	0	0	U	0	0	U	0	0	U	0
67254	2900011O08Rik	RIKEN cDNA 2900011O08 gene	0	0	U	0	0	U	0	0	U	0	0	U	0	0	U	0	0	U	0
67266	2900024C23Rik	RIKEN cDNA 2900024C23 gene	0	0	U	0	0	U	0	0	U	0	0	U	0	0	U	0	0	U	0
72852	2900024O10Rik	RIKEN cDNA 2900024O10 gene	0	0	U	0	0	U	0	0	U	0	0	U	0	0	U	0	0	U	0
243219	2900026A02Rik	RIKEN cDNA 2900026A02 gene	0	0	U	0	0	U	0	0	U	0	0	U	0	0	U	0	0	U	0
72948	2900041A09Rik	RIKEN cDNA 2900041A09 gene	0	0	U	0	0	U	1	0	2	0	0	U	0	0	U	0	0	U	0
72927	2900042E01Rik	RIKEN cDNA 2900042E01 gene	0	0	U	0	0	U	0	0	U	0	0	U	0	0	U	0	0	U	0
78408	2900046G09Rik	RIKEN cDNA 2900046G09 gene	0	0	U	0	0	U	0	0	U	0	0	U	0	0	U	0	0	U	0
72993	2900057D21Rik	RIKEN cDNA 2900057D21 gene	0	0	U	0	0	U	0	0	U	0	0	U	0	0	U	0	0	U	0
76976	2900062L11Rik	RIKEN cDNA 2900062L11 gene	0	0	U	0	0	U	0	0	U	0	0	U	0	0	U	0	0	U	0
73024	2900064A13Rik	RIKEN cDNA 2900064A13 gene	3	0	5	3	2	M	3	2	M	2	1	1	1	2	-4	2	2	-2	3
67268	2900073G15Rik	RIKEN cDNA 2900073G15 gene	0	0	U	0	0	U	0	0	U	0	0	U	0	0	U	0	0	U	0
68205	2900073H19Rik	RIKEN cDNA 2900073H19 gene	0	0	U	0	0	U	0	0	U	0	0	U	0	0	U	0	0	U	0
58212	2900083I11Rik	RIKEN cDNA 2900083I11 gene	0	0	U	0	0	U	0	0	U	0	0	U	0	0	U	0	0	U	0
73095	2900084M01Rik	RIKEN cDNA 2900084M01 gene	0	0	U	0	0	U	0	0	U	0	0	U	0	0	U	0	0	U	0
73090	2900092C05Rik	RIKEN cDNA 2900092C05 gene	0	0	U	0	0	U	0	0	U	0	0	U	0	0	U	0	0	U	0
67278	2900092E17Rik	RIKEN cDNA 2900092E17 gene	0	0	U	0	0	U	0	0	U	0	0	U	0	0	U	0	0	U	0
58188	2900093B09Rik	RIKEN cDNA 2900093B09 gene	0	0	U	0	0	U	0	0	U	0	0	U	0	0	U	0	0	U	0
70227	3000002G13Rik	RIKEN cDNA 3000002G13 gene	0	0	U	0	0	U	0	0	U	0	0	U	0	0	U	0	0	U	0
70218	3000004C01Rik	RIKEN cDNA 3000004C01 gene	0	0	U	0	0	U	0	0	U	0	0	U	0	0	U	0	0	U	0
72392	3010001K23Rik	RIKEN cDNA 3010001K23 gene	3	2	M	3	1	3	3	2	M	3	2	M	3	2	M	3	2	M	3
68067	3010026O09Rik	RIKEN cDNA 3010026O09 gene	0	0	U	0	0	U	0	0	U	0	0	U	0	0	U	0	0	U	0
68035	3100004P22Rik	RIKEN cDNA 3100004P22 gene	0	0	U	0	0	U	0	0	U	0	0	U	0	0	U	0	0	U	0
66540	3110001A13Rik	RIKEN cDNA 3110001A13 gene	0	0	U	0	0	U	0	0	U	0	0	U	0	0	U	0	0	U	0
66928	3110001D03Rik	RIKEN cDNA 3110001D03 gene	0	0	U	0	0	U	0	0	U	0	0	U	0	0	U	0	0	U	0
66598	3110001I22Rik	RIKEN cDNA 3110001I22 gene	0	0	U	0	0	U	0	0	U	0	0	U	0	0	U	0	0	U	0
75698	3110001K24Rik	RIKEN cDNA 3110001K24 gene	2	2	-2	3	2	M	3	2	M	2	2	-2	3	2	M	2	2	-2	3
76482	3110002H16Rik	RIKEN cDNA 3110002H16 gene	0	0	U	0	0	U	0	0	U	0	0	U	0	0	U	0	0	U	0
68053	3110003A22Rik	RIKEN cDNA 3110003A22 gene	0	0	U	0	0	U	0	0	U	0	0	U	0	0	U	0	0	U	0
73102	3110004L20Rik	RIKEN cDNA 3110004L20 gene	0	0	U	0	0	U	0	0	U	0	0	U	0	0	U	0	0	U	0
73067	3110005G23Rik	RIKEN cDNA 3110005G23 gene	0	0	U	0	0	U	0	0	U	0	0	U	0	0	U	0	0	U	0
73103	3110009E18Rik	RIKEN cDNA 3110009E18 gene	0	0	U	0	0	U	0	0	U	0	0	U	0	0	U	0	0	U	0
67291	3110023B02Rik	RIKEN cDNA 3110023B02 gene	0	0	U	0	0	U	0	0	U	0	0	U	0	0	U	0	0	U	0
68038	3110023E09Rik	RIKEN cDNA 3110023E09 gene	0	0	U	0	0	U	0	0	U	0	0	U	0	0	U	0	0	U	0
71206	3110023G01Rik	RIKEN cDNA 3110023G01 gene	0	0	U	0	0	U	0	0	U	0	0	U	0	0	U	0	0	U	0
68040	3110024A21Rik	RIKEN cDNA 3110024A21 gene	1	0	2	1	0	2	0	0	U	0	0	U	0	0	U	2	0	4	0
67288	3110031B13Rik	RIKEN cDNA 3110031B13 gene	0	0	U	0	0	U	0	0	U	0	0	U	0	0	U	0	0	U	0
73121	3110032G18Rik	RIKEN cDNA 3110032G18 gene	0	0	U	0	0	U	0	0	U	0	0	U	0	0	U	0	0	U	0
76982	3110035E14Rik	RIKEN cDNA 3110035E14 gene	0	0	U	0	0	U	0	0	U	0	0	U	0	0	U	0	0	U	0
73172	3110037I16Rik	RIKEN cDNA 3110037I16 gene	0	0	U	0	0	U	0	0	U	0	0	U	0	0	U	0	0	U	0
67290	3110040N11Rik	RIKEN cDNA 3110040N11 gene	0	0	U	0	0	U	0	0	U	0	0	U	0	0	U	0	0	U	0
73167	3110043J09Rik	RIKEN cDNA 3110043J09 gene	1	1	-1	0	0	U	3	0	5	1	0	2	0	0	U	1	1	-1	1
73182	3110045G13Rik	RIKEN cDNA 3110045G13 gene	0	0	U	0	0	U	0	0	U	0	0	U	0	0	U	0	0	U	0
73225	3110048E14Rik	RIKEN cDNA 3110048E14 gene	0	0	U	1	0	2	1	1	-1	2	1	1	2	2	-2	1	0	2	0
67307	3110049J23Rik	RIKEN cDNA 3110049J23 gene	2	0	4	1	1	-1	0	0	U	3	2	M	3	2	M	3	1	3	1
67302	3110050K21Rik	RIKEN cDNA 3110050K21 gene	0	0	U	0	0	U	0	0	U	0	0	U	0	0	U	0	0	U	0
67306	3110050N22Rik	RIKEN cDNA 3110050N22 gene	0	0	U	0	0	U	0	0	U	0	0	U	0	0	U	0	0	U	0
73218	3110056O03Rik	RIKEN cDNA 3110056O03 gene	0	0	U	0	0	U	0	0	U	0	1	-3	0	0	U	0	0	U	0
269423	3110057O12Rik	RIKEN cDNA 3110057O12 gene	0	0	U	0	0	U	1	0	2	1	0	2	1	0	2	0	1	-3	2
78412	3110062M04Rik	RIKEN cDNA 3110062M04 gene	0	0	U	0	0	U	0	0	U	0	0	U	0	0	U	0	0	U	0
67304	3110070M22Rik	RIKEN cDNA 3110070M22 gene	0	0	U	0	0	U	0	0	U	0	0	U	0	1	-3	0	0	U	0
73212	3110082I17Rik	RIKEN cDNA 3110082I17 gene	0	0	U	0	0	U	0	0	U	0	0	U	0	0	U	0	0	U	0
75430	3200002M19Rik	RIKEN cDNA 3200002M19 gene	0	0	U	0	0	U	0	0	U	0	0	U	0	0	U	0	0	U	0
320513	3222401L13Rik	RIKEN cDNA 3222401L13 gene	0	0	U	0	0	U	0	0	U	0	0	U	0	0	U	0	0	U	0
66680	3230401D17Rik	RIKEN cDNA 3230401D17 gene	0	0	U	0	0	U	0	0	U	0	0	U	0	0	U	0	0	U	0
67417	3230401I01Rik	RIKEN cDNA 3230401I01 gene	0	0	U	0	0	U	0	0	U	0	0	U	0	0	U	0	0	U	0
78372	3300001G02Rik	RIKEN cDNA 3300001G02 gene	0	0	U	0	0	U	0	0	U	0	0	U	0	0	U	0	0	U	0
66926	3300001M20Rik	RIKEN cDNA 3300001M20 gene	0	0	U	0	0	U	0	0	U	0	0	U	0	0	U	0	0	U	0
67684	3300001P08Rik	RIKEN cDNA 3300001P08 gene	0	0	U	0	0	U	0	0	U	0	0	U	0	0	U	0	0	U	0
69277	3300002I08Rik	RIKEN cDNA 3300002I08 gene	0	0	U	0	1	-3	0	0	U	0	0	U	0	0	U	0	1	-3	1
77574	3321401G04Rik	RIKEN cDNA 3321401G04 gene	0	0	U	0	0	U	0	0	U	0	0	U	0	0	U	0	0	U	0
74023	3322402L07Rik	RIKEN cDNA 3322402L07 gene	0	0	U	0	0	U	0	0	U	0	0	U	0	0	U	0	0	U	0
67419	3632451O06Rik	RIKEN cDNA 3632451O06 gene	0	0	U	0	0	U	0	0	U	0	0	U	0	0	U	0	0	U	0
77569	3732412D22Rik	RIKEN cDNA 3732412D22 gene	0	0	U	0	0	U	0	0	U	2	0	4	0	0	U	0	0	U	0
74315	3732413I11Rik	RIKEN cDNA 3732413I11 gene	0	0	U	0	0	U	0	0	U	0	0	U	0	0	U	0	0	U	0
408068	3830402I07Rik	RIKEN cDNA 3830402I07 gene	0	0	U	0	0	U	0	0	U	0	0	U	0	0	U	0	0	U	0
70691	3830403N18Rik	RIKEN cDNA 3830403N18 gene	0	0	U	0	0	U	0	0	U	0	0	U	0	0	U	0	0	U	0
218734	3830406C13Rik	RIKEN cDNA 3830406C13 gene	0	0	U	0	0	U	0	0	U	0	0	U	0	0	U	0	0	U	0
70696	3830417A13Rik	RIKEN cDNA 3830417A13 gene	0	0	U	0	0	U	0	0	U	0	0	U	0	0	U	0	0	U	0
233752	3830422K02Rik	RIKEN cDNA 3830422K02 gene	0	0	U	0	0	U	0	0	U	0	0	U	0	0	U	0	0	U	0
74022	3930401K13Rik	RIKEN cDNA 3930401K13 gene	0	1	-3	0	0	U	0	0	U	0	0	U	0	0	U	0	0	U	0
74026	4121402D02Rik	RIKEN cDNA 4121402D02 gene	2	1	1	3	1	3	0	0	U	1	1	-1	1	1	-1	0	0	U	1
77626	4122402O22Rik	RIKEN cDNA 4122402O22 gene	0	0	U	0	0	U	0	0	U	0	0	U	0	0	U	0	0	U	0
381218	4430402I18Rik	RIKEN cDNA 4430402I18 gene	0	0	U	0	0	U	0	0	U	0	0	U	0	0	U	0	1	-3	0
67978	4432405B04Rik	RIKEN cDNA 4432405B04 gene	0	0	U	0	0	U	0	0	U	0	0	U	0	0	U	0	0	U	0
66690	4432406C05Rik	RIKEN cDNA 4432406C05 gene	0	0	U	0	0	U	0	0	U	0	0	U	0	0	U	0	0	U	0
78252	4432416J03Rik	RIKEN cDNA 4432416J03 gene	1	0	2	0	0	U	2	0	4	0	0	U	1	0	2	2	0	4	1
70793	4631402N15Rik	RIKEN cDNA 4631402N15 gene	1	1	-1	1	0	2	0	1	-3	0	1	-3	2	1	1	0	2	-5	2
225392	4631403P03Rik	RIKEN cDNA 4631403P03 gene	0	0	U	0	0	U	0	0	U	0	0	U	0	0	U	0	0	U	0
433456	4631405J19Rik	RIKEN cDNA 4631405J19 gene	0	0	U	0	0	U	0	0	U	0	0	U	0	0	U	0	0	U	0
78749	4631422O05Rik	RIKEN cDNA 4631422O05 gene	0	0	U	0	0	U	0	0	U	0	0	U	0	0	U	0	0	U	0
70788	4631423F02Rik	RIKEN cDNA 4631423F02 gene	0	0	U	0	0	U	0	0	U	0	0	U	0	0	U	0	0	U	0
66696	4631426E05Rik	RIKEN cDNA 4631426E05 gene	0	0	U	0	0	U	0	0	U	0	0	U	0	0	U	0	0	U	0
70810	4631426H08Rik	RIKEN cDNA 4631426H08 gene	0	0	U	0	0	U	0	0	U	0	0	U	0	0	U	0	0	U	0
77590	4631426J05Rik	RIKEN cDNA 4631426J05 gene	0	0	U	1	0	2	0	0	U	0	0	U	0	0	U	0	0	U	0
74340	4631427C17Rik	RIKEN cDNA 4631427C17 gene	0	0	U	0	0	U	0	0	U	0	0	U	0	0	U	0	0	U	0
74034	4632404H12Rik	RIKEN cDNA 4632404H12 gene	0	0	U	0	1	-3	0	0	U	0	1	-3	0	0	U	0	0	U	1
78755	4632404H22Rik	RIKEN cDNA 4632404H22 gene	0	0	U	0	0	U	0	0	U	0	0	U	0	0	U	0	0	U	0
226976	4632411B12Rik	RIKEN cDNA 4632411B12 gene	0	1	-3	1	0	2	1	0	2	2	2	-2	2	2	-2	0	0	U	2
78748	4632411J06Rik	RIKEN cDNA 4632411J06 gene	1	0	2	1	0	2	2	2	-2	1	1	-1	3	0	5	1	1	-1	0
320159	4632412N22Rik	RIKEN cDNA 4632412N22 gene	0	0	U	0	0	U	0	0	U	0	0	U	0	0	U	0	0	U	0
216440	4632413K17Rik	RIKEN cDNA 4632413K17 gene	0	0	U	0	0	U	0	0	U	0	0	U	0	0	U	0	0	U	0
74347	4632415K11Rik	RIKEN cDNA 4632415K11 gene	0	0	U	0	0	U	0	0	U	0	0	U	0	0	U	0	0	U	0
70808	4632415L05Rik	RIKEN cDNA 4632415L05 gene	0	0	U	0	0	U	0	0	U	0	0	U	0	0	U	0	0	U	0
245843	4632417D23Rik	RIKEN cDNA 4632417D23 gene	0	0	U	0	0	U	0	0	U	0	0	U	0	0	U	0	0	U	0
107373	4632417K18Rik	RIKEN cDNA 4632417K18 gene	0	0	U	0	0	U	0	0	U	0	0	U	0	0	U	0	0	U	0
74032	4632417N05Rik	RIKEN cDNA 4632417N05 gene	0	0	U	0	0	U	0	0	U	0	0	U	0	0	U	0	0	U	0
74349	4632419K20Rik	RIKEN cDNA 4632419K20 gene	3	1	3	2	0	4	1	0	2	0	1	-3	1	1	-1	0	0	U	0
103861	4632423N09Rik	RIKEN cDNA 4632423N09 gene	0	0	U	0	0	U	0	0	U	0	0	U	0	0	U	0	0	U	0
74048	4632428N05Rik	RIKEN cDNA 4632428N05 gene	0	0	U	0	0	U	0	0	U	0	0	U	0	0	U	0	0	U	0
77043	4632433K11Rik	RIKEN cDNA 4632433K11 gene	0	0	U	0	0	U	0	0	U	0	0	U	0	0	U	0	0	U	0
320864	4732407F15Rik	RIKEN cDNA 4732407F15 gene	0	0	U	0	0	U	0	0	U	0	0	U	0	0	U	0	0	U	0
320869	4732415M23Rik	RIKEN cDNA 4732415M23 gene	0	0	U	0	0	U	0	0	U	0	0	U	0	0	U	0	0	U	0
230648	4732418C07Rik	RIKEN cDNA 4732418C07 gene	0	0	U	0	0	U	0	0	U	0	0	U	0	0	U	0	0	U	0
329482	4732421G10Rik	RIKEN cDNA 4732421G10 gene	0	0	U	0	0	U	0	0	U	0	0	U	0	0	U	0	0	U	0
217305	4732429D16Rik	RIKEN cDNA 4732429D16 gene	0	0	U	0	0	U	0	0	U	0	0	U	0	0	U	0	0	U	0
234356	4732435N03Rik	RIKEN cDNA 4732435N03 gene	3	1	3	3	2	M	3	2	M	3	2	M	3	2	M	3	1	3	2
239673	4732456N10Rik	RIKEN cDNA 4732456N10 gene	0	0	U	0	0	U	0	0	U	0	0	U	0	0	U	0	0	U	0
414105	4732465J04Rik	RIKEN cDNA 4732465J04 gene	0	0	U	0	0	U	0	0	U	0	0	U	0	0	U	0	0	U	0
319719	4732471D19Rik	RIKEN cDNA 4732471D19 gene	0	0	U	1	0	2	1	1	-1	0	0	U	0	0	U	0	0	U	1
654804	4732471J01Rik	RIKEN cDNA 4732471J01 gene	0	0	U	0	0	U	0	0	U	0	0	U	0	0	U	0	0	U	0
100342	4732473B16Rik	RIKEN cDNA 4732473B16 gene	0	0	U	0	0	U	0	0	U	0	0	U	0	0	U	0	0	U	0
320997	4732474A20Rik	RIKEN cDNA 4732474A20 gene	0	0	U	0	0	U	0	0	U	0	0	U	0	0	U	0	0	U	0
545938	4732475C15Rik	RIKEN cDNA 4732475C15 gene	0	0	U	0	0	U	0	0	U	0	0	U	0	0	U	0	0	U	0
215201	4732479N06Rik	RIKEN cDNA 4732479N06 gene	0	0	U	1	0	2	0	0	U	0	0	U	0	0	U	1	0	2	1
406220	4732484G22Rik	RIKEN cDNA 4732484G22 gene	0	0	U	0	0	U	0	0	U	0	0	U	0	0	U	0	0	U	0
237934	4732494G06Rik	RIKEN cDNA 4732494G06 gene	0	0	U	0	0	U	0	0	U	0	0	U	0	0	U	0	0	U	0
223693	4732495E13Rik	RIKEN cDNA 4732495E13 gene	0	0	U	0	0	U	0	0	U	0	0	U	0	0	U	0	0	U	0
238880	4732495G21Rik	RIKEN cDNA 4732495G21 gene	0	0	U	0	0	U	0	0	U	0	0	U	0	0	U	0	0	U	0
242736	4732496O08Rik	RIKEN cDNA 4732496O08 gene	0	0	U	0	0	U	0	0	U	0	0	U	0	0	U	0	0	U	0
216987	4732497O03Rik	RIKEN cDNA 4732497O03 gene	0	0	U	0	0	U	0	0	U	0	0	U	0	0	U	0	0	U	0
66706	4733401H18Rik	RIKEN cDNA 4733401H18 gene	0	0	U	0	0	U	0	0	U	0	0	U	0	0	U	0	0	U	0
70831	4733401H21Rik	RIKEN cDNA 4733401H21 gene	0	0	U	0	0	U	0	0	U	0	0	U	0	0	U	0	0	U	0
237353	4831416G18Rik	RIKEN cDNA 4831416G18 gene	0	0	U	0	0	U	0	0	U	0	0	U	0	0	U	0	0	U	0
212073	4831426I19Rik	RIKEN cDNA 4831426I19 gene	0	0	U	0	0	U	0	0	U	0	0	U	0	0	U	0	0	U	0
240894	4831428F09Rik	RIKEN cDNA 4831428F09 gene	0	0	U	0	0	U	0	0	U	0	0	U	0	0	U	0	0	U	0
403183	4832428D23Rik	RIKEN cDNA 4832428D23 gene	0	0	U	0	0	U	0	0	U	0	0	U	0	0	U	0	0	U	0
242646	4833401D15Rik	RIKEN cDNA 4833401D15 gene	0	0	U	0	0	U	0	0	U	0	0	U	0	0	U	0	0	U	0
320581	4833405L16Rik	RIKEN cDNA 4833405L16 gene	0	0	U	0	0	U	0	0	U	0	0	U	0	0	U	0	0	U	0
73788	4833408A19Rik	RIKEN cDNA 4833408A19 gene	2	1	1	3	2	M	1	0	2	2	1	1	3	2	M	2	2	-2	3
75763	4833418A01Rik	RIKEN cDNA 4833418A01 gene	0	0	U	0	0	U	0	0	U	0	0	U	0	0	U	0	0	U	0
67392	4833420G17Rik	RIKEN cDNA 4833420G17 gene	0	0	U	0	0	U	0	0	U	0	0	U	0	0	U	0	0	U	0
67732	4833421E05Rik	RIKEN cDNA 4833421E05 gene	0	0	U	0	0	U	0	0	U	0	0	U	0	0	U	0	0	U	0
74614	4833422F24Rik	RIKEN cDNA 4833422F24 gene	2	1	1	2	2	-2	3	0	5	2	1	1	2	1	1	3	2	M	2
75769	4833424O15Rik	RIKEN cDNA 4833424O15 gene	0	0	U	0	0	U	0	0	U	0	0	U	0	0	U	0	0	U	0
382051	4833426J09Rik	RIKEN cDNA 4833426J09 gene	0	0	U	0	0	U	0	0	U	0	0	U	0	0	U	0	0	U	0
235345	4833427G06Rik	RIKEN cDNA 4833427G06 gene	0	0	U	0	0	U	0	0	U	0	0	U	0	0	U	0	0	U	0
399596	4833430A08Rik	RIKEN cDNA 4833430A08 gene	0	0	U	0	0	U	0	0	U	0	0	U	0	0	U	0	0	U	0
381318	4833432M17Rik	RIKEN cDNA 4833432M17 gene	0	0	U	0	0	U	0	0	U	0	0	U	0	0	U	0	0	U	0
320582	4833432P19Rik	RIKEN cDNA 4833432P19 gene	0	0	U	0	0	U	0	0	U	0	0	U	0	0	U	0	0	U	0
329831	4833436C18Rik	RIKEN cDNA 4833436C18 gene	0	0	U	0	0	U	0	0	U	0	0	U	0	0	U	0	0	U	0
97820	4833439L19Rik	RIKEN cDNA 4833439L19 gene	3	1	3	2	2	-2	3	2	M	3	2	M	3	2	M	3	2	M	2
320204	4833442J19Rik	RIKEN cDNA 4833442J19 gene	0	0	U	0	0	U	0	0	U	0	0	U	0	0	U	0	0	U	0
74042	4921501E09Rik	RIKEN cDNA 4921501E09 gene	0	0	U	0	0	U	0	0	U	0	0	U	0	0	U	0	0	U	0
70909	4921504E06Rik	RIKEN cDNA 4921504E06 gene	0	0	U	0	0	U	0	0	U	0	0	U	0	0	U	0	0	U	0
66707	4921504I05Rik	RIKEN cDNA 4921504I05 gene	0	0	U	0	0	U	0	0	U	0	0	U	0	0	U	0	0	U	0
78757	4921505C17Rik	RIKEN cDNA 4921505C17 gene	0	2	-5	0	0	U	0	0	U	1	0	2	0	0	U	0	0	U	0
66704	4921506I22Rik	RIKEN cDNA 4921506I22 gene	0	0	U	0	0	U	0	0	U	0	0	U	0	0	U	0	0	U	0
382423	4921506J03Rik	RIKEN cDNA 4921506J03 gene	0	0	U	0	0	U	0	0	U	0	0	U	0	0	U	0	0	U	0
70846	4921506M07Rik	RIKEN cDNA 4921506M07 gene	0	0	U	0	0	U	0	0	U	0	0	U	0	0	U	0	0	U	0
330513	4921507A12	hypothetical protein 4921507A12	0	0	U	0	0	U	0	0	U	0	0	U	0	0	U	0	0	U	0
70821	4921507P07Rik	RIKEN cDNA 4921507P07 gene	0	0	U	0	0	U	0	0	U	0	0	U	0	0	U	0	0	U	0
67537	4921508O11Rik	RIKEN cDNA 4921508O11 gene	0	0	U	0	0	U	0	0	U	0	0	U	0	0	U	0	0	U	0
381393	4921509C19Rik	RIKEN cDNA 4921509C19 gene	0	0	U	0	0	U	0	0	U	0	0	U	0	0	U	0	0	U	0
319207	4921509E05Rik	RIKEN cDNA 4921509E05 gene	0	0	U	0	0	U	0	0	U	0	0	U	0	0	U	0	0	U	0
70897	4921509E07Rik	RIKEN cDNA 4921509E07 gene	0	0	U	0	0	U	0	0	U	0	0	U	0	0	U	0	0	U	0
66716	4921510H08Rik	RIKEN cDNA 4921510H08 gene	0	0	U	0	0	U	0	0	U	0	0	U	0	0	U	0	0	U	1
70853	4921511C04Rik	RIKEN cDNA 4921511C04 gene	0	0	U	0	0	U	0	0	U	0	0	U	0	0	U	0	0	U	0
245598	4921511C20Rik	RIKEN cDNA 4921511C20 gene	0	0	U	0	0	U	0	0	U	0	0	U	0	0	U	0	0	U	0
70920	4921511H03Rik	RIKEN cDNA 4921511H03 gene	0	0	U	0	0	U	0	0	U	0	0	U	0	0	U	0	0	U	0
70925	4921511I16Rik	RIKEN cDNA 4921511I16 gene	0	0	U	0	0	U	0	0	U	0	0	U	0	0	U	0	0	U	0
66715	4921515J06Rik	RIKEN cDNA 4921515J06 gene	2	1	1	2	0	4	1	0	2	3	1	3	0	1	-3	1	0	2	2
67722	4921517D21Rik	RIKEN cDNA 4921517D21 gene	0	0	U	0	0	U	0	0	U	0	0	U	0	0	U	0	0	U	0
70900	4921517D22Rik	RIKEN cDNA 4921517D22 gene	0	0	U	0	0	U	0	0	U	0	0	U	0	0	U	0	0	U	0
76857	4921517N04Rik	RIKEN cDNA 4921517N04 gene	0	0	U	0	0	U	0	0	U	0	0	U	0	0	U	0	0	U	0
66729	4921520G13Rik	RIKEN cDNA 4921520G13 gene	0	0	U	0	0	U	0	0	U	0	0	U	0	0	U	0	0	U	0
70887	4921520P21Rik	RIKEN cDNA 4921520P21 gene	0	0	U	0	0	U	0	0	U	0	0	U	0	0	U	0	0	U	0
70861	4921521F21Rik	RIKEN cDNA 4921521F21 gene	0	0	U	0	0	U	0	0	U	0	0	U	0	0	U	0	0	U	0
70902	4921521K07Rik	RIKEN cDNA 4921521K07 gene	0	0	U	0	0	U	0	0	U	0	0	U	0	0	U	0	0	U	0
66719	4921522P10Rik	RIKEN cDNA 4921522P10 gene	0	0	U	0	1	-3	0	1	-3	0	1	-3	0	0	U	0	0	U	0
110332	4921523A10Rik	RIKEN cDNA 4921523A10 gene	0	0	U	0	0	U	0	0	U	0	0	U	0	0	U	0	0	U	0
66714	4921524J17Rik	RIKEN cDNA 4921524J17 gene	3	2	M	3	2	M	1	0	2	3	2	M	3	2	M	3	2	M	2
70918	4921525L17Rik	RIKEN cDNA 4921525L17 gene	1	0	2	1	0	2	0	0	U	0	0	U	0	0	U	0	0	U	0
385668	4921526F01Rik	RIKEN cDNA 4921526F01 gene	0	0	U	0	0	U	0	0	U	0	0	U	0	0	U	0	0	U	0
66724	4921526G09Rik	RIKEN cDNA 4921526G09 gene	0	0	U	0	0	U	0	0	U	0	0	U	0	0	U	0	0	U	0
70950	4921528I01Rik	RIKEN cDNA 4921528I01 gene	0	0	U	0	0	U	0	0	U	0	0	U	0	0	U	0	0	U	0
78257	4921529O18Rik	RIKEN cDNA 4921529O18 gene	0	0	U	0	0	U	0	0	U	0	0	U	0	0	U	0	0	U	0
70956	4921530G04Rik	RIKEN cDNA 4921530G04 gene	0	0	U	0	0	U	0	0	U	0	0	U	0	0	U	0	0	U	0
66732	4921530L21Rik	RIKEN cDNA 4921530L21 gene	0	0	U	0	0	U	0	0	U	0	0	U	0	0	U	0	0	U	0
66736	4921531G14Rik	RIKEN cDNA 4921531G14 gene	0	0	U	0	0	U	0	0	U	0	0	U	0	0	U	0	0	U	0
68187	4921533L14Rik	RIKEN cDNA 4921533L14 gene	0	0	U	0	0	U	0	0	U	0	0	U	0	0	U	0	0	U	0
67430	4921536K21Rik	RIKEN cDNA 4921536K21 gene	0	0	U	0	0	U	0	0	U	0	0	U	0	0	U	0	0	U	0
77048	4921537D05Rik	RIKEN cDNA 4921537D05 gene	3	0	5	3	1	3	3	1	3	3	2	M	3	2	M	2	1	1	2
70952	4921537P18Rik	RIKEN cDNA 4921537P18 gene	0	0	U	0	0	U	0	0	U	0	0	U	0	0	U	0	0	U	0
381816	4922502D21Rik	RIKEN cDNA 4922502D21 gene	0	0	U	0	0	U	0	0	U	0	0	U	0	0	U	0	0	U	0
230603	4922503N01Rik	RIKEN cDNA 4922503N01 gene	0	0	U	0	0	U	0	0	U	0	0	U	0	0	U	0	0	U	0
244179	4922504M18Rik	RIKEN cDNA 4922504M18 gene	0	0	U	0	0	U	0	0	U	0	0	U	0	0	U	0	0	U	0
433386	4922505E12Rik	RIKEN cDNA 4922505E12 gene	0	0	U	0	0	U	0	0	U	0	0	U	0	0	U	0	0	U	0
629499	4922505G16Rik	RIKEN cDNA 4922505G16 gene	0	0	U	0	0	U	0	0	U	0	0	U	0	0	U	0	0	U	0
243822	4930401F20Rik	RIKEN cDNA 4930401F20 gene	0	0	U	0	0	U	0	0	U	0	0	U	0	0	U	0	0	U	0
319518	4930402E16Rik	RIKEN cDNA 4930402E16 gene	0	0	U	0	0	U	0	0	U	0	0	U	0	0	U	0	1	-3	0
228602	4930402H24Rik	RIKEN cDNA 4930402H24 gene	0	0	U	0	0	U	0	0	U	0	0	U	0	0	U	0	0	U	0
73813	4930403C10Rik	RIKEN cDNA 4930403C10 gene	0	0	U	0	0	U	0	0	U	0	1	-3	0	0	U	0	0	U	0
67395	4930403L05Rik	RIKEN cDNA 4930403L05 gene	0	0	U	0	0	U	0	0	U	0	0	U	0	0	U	0	0	U	0
73919	4930404J24Rik	RIKEN cDNA 4930404J24 gene	3	1	3	1	0	2	0	0	U	0	0	U	0	0	U	0	0	U	0
432479	4930404N11Rik	RIKEN cDNA 4930404N11 gene	1	1	-1	2	2	-2	1	1	-1	1	1	-1	1	2	-4	1	2	-4	1
67983	4930408O21Rik	RIKEN cDNA 4930408O21 gene	0	0	U	0	0	U	0	0	U	0	0	U	0	0	U	0	0	U	0
242408	4930412F15Rik	RIKEN cDNA 4930412F15 gene	1	0	2	0	0	U	0	0	U	0	0	U	0	0	U	0	0	U	0
320201	4930412M03Rik	RIKEN cDNA 4930412M03 gene	0	0	U	0	0	U	0	0	U	0	0	U	0	0	U	0	0	U	0
245511	4930415L06Rik	RIKEN cDNA 4930415L06 gene	0	0	U	0	0	U	0	0	U	0	0	U	0	0	U	0	0	U	0
74855	4930417G10Rik	RIKEN cDNA 4930417G10 gene	0	2	-5	0	1	-3	0	0	U	0	1	-3	0	0	U	0	1	-3	0
320571	4930417M19Rik	RIKEN cDNA 4930417M19 gene	0	0	U	0	0	U	0	0	U	0	0	U	0	0	U	0	0	U	0
69312	4930418G15Rik	RIKEN cDNA 4930418G15 gene	0	0	U	0	0	U	0	0	U	0	0	U	0	0	U	0	0	U	0
67578	4930424G05Rik	RIKEN cDNA 4930424G05 gene	0	0	U	0	0	U	0	0	U	0	0	U	0	0	U	0	0	U	0
73893	4930425N13Rik	RIKEN cDNA 4930425N13 gene	0	0	U	0	0	U	0	0	U	0	0	U	0	0	U	0	0	U	0
104732	4930427A07Rik	RIKEN cDNA 4930427A07 gene	0	0	U	0	0	U	0	0	U	0	0	U	0	0	U	0	0	U	0
619294	4930428D18Rik	RIKEN cDNA 4930428D18 gene	0	0	U	0	0	U	0	0	U	0	0	U	0	0	U	0	0	U	0
434800	4930428E23Rik	RIKEN cDNA 4930428E23 gene	0	0	U	0	0	U	0	0	U	0	0	U	0	0	U	0	0	U	0
208718	4930429A22Rik	RIKEN cDNA 4930429A22 gene	0	0	U	0	0	U	0	0	U	0	0	U	0	0	U	0	0	U	0
67576	4930429B21Rik	RIKEN cDNA 4930429B21 gene	0	0	U	1	0	2	1	1	-1	0	1	-3	2	0	4	2	1	1	2
252876	4930429M06Rik	RIKEN cDNA 4930429M06Rik	0	0	U	0	0	U	0	0	U	0	0	U	0	0	U	0	0	U	0
67575	4930430A15Rik	RIKEN cDNA 4930430A15 gene	0	0	U	0	0	U	0	0	U	0	0	U	0	0	U	0	0	U	0
194735	4930430D24Rik	RIKEN cDNA 4930430D24 gene	0	0	U	0	0	U	0	0	U	0	0	U	0	0	U	0	0	U	0
73873	4930430E16Rik	RIKEN cDNA 4930430E16 gene	0	0	U	0	0	U	0	0	U	0	0	U	0	0	U	0	0	U	0
68281	4930430F08Rik	RIKEN cDNA 4930430F08 gene	0	0	U	0	0	U	0	0	U	0	0	U	0	0	U	0	0	U	0
75782	4930431B11Rik	RIKEN cDNA 4930431B11 gene	0	0	U	0	0	U	0	0	U	0	0	U	0	0	U	0	0	U	0
270049	4930431L04Rik	RIKEN cDNA 4930431L04 gene	0	0	U	0	0	U	0	0	U	0	0	U	0	0	U	0	0	U	0
243900	4930432E11Rik	RIKEN cDNA 4930432E11 gene	0	0	U	0	0	U	0	0	U	0	0	U	0	0	U	0	0	U	0
73866	4930432H15Rik	RIKEN cDNA 4930432H15 gene	0	0	U	0	0	U	0	0	U	0	0	U	0	0	U	0	0	U	0
76872	4930432J16Rik	RIKEN cDNA 4930432J16 gene	1	0	2	0	0	U	0	0	U	1	0	2	0	1	-3	0	0	U	0
73779	4930432K09Rik	RIKEN cDNA 4930432K09 gene	0	0	U	0	0	U	0	0	U	0	0	U	0	0	U	0	0	U	0
74666	4930432K21Rik	RIKEN cDNA 4930432K21 gene	0	0	U	0	0	U	0	0	U	0	0	U	0	0	U	0	0	U	0
619318	4930432M17Rik	RIKEN cDNA 4930432M17 gene	0	0	U	0	0	U	0	0	U	0	0	U	0	0	U	0	0	U	0
74670	4930432O21Rik	RIKEN cDNA 4930432O21 gene	0	0	U	0	0	U	0	0	U	0	0	U	0	0	U	0	0	U	0
243944	4930433I11Rik	RIKEN cDNA 4930433I11 gene	0	0	U	0	0	U	0	0	U	0	0	U	0	0	U	0	0	U	0
114673	4930433N12Rik	RIKEN cDNA 4930433N12 gene	0	0	U	0	0	U	0	0	U	0	0	U	0	0	U	0	0	U	0
381693	4930434E21Rik	RIKEN cDNA 4930434E21 gene	0	0	U	2	0	4	3	2	M	0	0	U	1	1	-1	1	1	-1	1
68271	4930441O14Rik	RIKEN cDNA 4930441O14 gene	0	0	U	0	0	U	0	0	U	0	0	U	0	0	U	0	0	U	0
74653	4930444A02Rik	RIKEN cDNA 4930444A02 gene	0	0	U	0	0	U	0	0	U	0	0	U	0	0	U	0	0	U	0
78111	4930451E10Rik	RIKEN cDNA 4930451E10 gene	0	0	U	0	0	U	0	0	U	0	0	U	0	0	U	0	0	U	0
78118	4930451I11Rik	RIKEN cDNA 4930451I11 gene	0	0	U	0	0	U	0	0	U	0	0	U	0	0	U	0	0	U	0
74430	4930452B06Rik	RIKEN cDNA 4930452B06 gene	0	0	U	0	0	U	0	0	U	0	0	U	0	0	U	0	0	U	0
76916	4930455C21Rik	RIKEN cDNA 4930455C21 gene	0	0	U	0	0	U	0	0	U	0	0	U	0	0	U	0	0	U	0
74895	4930455F23Rik	RIKEN cDNA 4930455F23 gene	0	0	U	0	0	U	0	0	U	0	0	U	0	0	U	0	0	U	0
78124	4930458L03Rik	RIKEN cDNA 4930458L03 gene	0	0	U	0	0	U	0	0	U	0	0	U	0	0	U	0	0	U	0
626415	4930467E23Rik	RIKEN cDNA 4930467E23 gene	0	0	U	0	0	U	0	0	U	0	0	U	0	0	U	0	0	U	0
67636	4930469P12Rik	RIKEN cDNA 4930469P12 gene	0	0	U	0	0	U	0	0	U	0	0	U	0	0	U	0	0	U	0
67637	4930470P17Rik	RIKEN cDNA 4930470P17 gene	0	0	U	0	0	U	0	0	U	0	0	U	0	0	U	0	0	U	0
74919	4930471M23Rik	RIKEN cDNA 4930471M23 gene	0	0	U	0	0	U	0	0	U	0	0	U	0	0	U	0	0	U	0
74917	4930474M22Rik	RIKEN cDNA 4930474M22 gene	0	0	U	0	0	U	0	0	U	0	0	U	0	0	U	0	0	U	0
218921	4930474N05Rik	RIKEN cDNA 4930474N05 gene	0	0	U	0	0	U	0	0	U	0	0	U	0	0	U	0	0	U	0
75002	4930478A21Rik	RIKEN cDNA 4930478A21 gene	0	0	U	0	0	U	0	0	U	1	0	2	0	1	-3	1	2	-4	1
74927	4930479M11Rik	RIKEN cDNA 4930479M11 gene	0	0	U	0	0	U	0	0	U	0	0	U	0	0	U	0	0	U	0
331529	4930481M05	hypothetical protein 4930481M05	0	0	U	0	0	U	0	0	U	0	0	U	0	0	U	0	0	U	0
67638	4930483J18Rik	RIKEN cDNA 4930483J18 gene	0	0	U	0	0	U	0	0	U	0	0	U	0	0	U	0	0	U	0
75033	4930486G11Rik	RIKEN cDNA 4930486G11 gene	0	0	U	0	0	U	0	0	U	0	0	U	0	0	U	0	0	U	0
214639	4930486L24Rik	RIKEN cDNA 4930486L24 gene	0	0	U	0	0	U	0	0	U	0	0	U	0	0	U	0	0	U	0
399591	4930488E11Rik	RIKEN cDNA 4930488E11 gene	0	0	U	0	0	U	0	0	U	0	0	U	0	0	U	0	0	U	0
78174	4930503B16Rik	RIKEN cDNA 4930503B16 gene	0	0	U	0	0	U	0	0	U	0	0	U	0	0	U	0	0	U	0
75015	4930503B20Rik	RIKEN cDNA 4930503B20 gene	0	0	U	0	0	U	0	0	U	0	0	U	0	0	U	0	0	U	0
74954	4930503E14Rik	RIKEN cDNA 4930503E14 gene	0	0	U	0	0	U	0	0	U	0	0	U	0	0	U	0	0	U	0
269033	4930503L19Rik	RIKEN cDNA 4930503L19 gene	0	0	U	0	0	U	0	0	U	0	0	U	1	0	2	1	0	2	0
75007	4930504E06Rik	RIKEN cDNA 4930504E06 gene	0	0	U	0	0	U	0	0	U	0	0	U	0	0	U	0	0	U	0
403200	4930504O13Rik	RIKEN cDNA 4930504O13 gene	0	1	-3	0	0	U	0	0	U	0	0	U	0	0	U	0	0	U	0
78802	4930506L13Rik	RIKEN cDNA 4930506L13 gene	0	0	U	0	0	U	0	0	U	0	0	U	0	0	U	0	0	U	0
71653	4930506M07Rik	RIKEN cDNA 4930506M07 gene	1	0	2	0	0	U	1	0	2	2	1	1	2	2	-2	0	0	U	2
212225	4930509O22	hypothetical protein 4930509O22	0	0	U	0	0	U	0	0	U	0	0	U	0	0	U	0	0	U	0
59032	4930511A21Rik	RIKEN cDNA 4930511A21 gene	0	0	U	0	0	U	0	0	U	0	0	U	0	1	-3	0	0	U	0
75820	4930511H01Rik	RIKEN cDNA 4930511H01 gene	0	0	U	0	0	U	0	0	U	0	0	U	0	0	U	0	0	U	0
78016	4930511H11Rik	RIKEN cDNA 4930511H11 gene	0	0	U	0	0	U	0	0	U	0	0	U	0	0	U	0	0	U	0
67645	4930511I11Rik	RIKEN cDNA 4930511I11 gene	0	0	U	0	0	U	0	0	U	0	0	U	0	0	U	0	0	U	0
74720	4930511J11Rik	RIKEN cDNA 4930511J11 gene	0	0	U	0	0	U	1	1	-1	1	1	-1	1	1	-1	0	0	U	0
75010	4930511M11Rik	RIKEN cDNA 4930511M11 gene	0	0	U	0	0	U	0	0	U	0	0	U	0	0	U	0	0	U	0
67642	4930515G01Rik	RIKEN cDNA 4930515G01 gene	3	0	5	2	0	4	0	0	U	1	1	-1	0	0	U	1	0	2	1
68172	4930517K11Rik	RIKEN cDNA 4930517K11 gene	0	0	U	0	0	U	0	0	U	0	0	U	0	0	U	0	0	U	0
403171	4930517K23Rik	RIKEN cDNA 4930517K23 gene	0	0	U	0	0	U	0	0	U	0	0	U	0	0	U	0	0	U	0
319210	4930518C23Rik	RIKEN cDNA 4930518C23 gene	0	0	U	0	0	U	0	0	U	0	0	U	0	0	U	0	0	U	0
67593	4930519G04Rik	RIKEN cDNA 4930519G04 gene	0	0	U	0	0	U	0	0	U	0	0	U	0	0	U	0	0	U	0
78177	4930519N13Rik	RIKEN cDNA 4930519N13 gene	0	0	U	0	0	U	0	0	U	0	0	U	0	0	U	0	0	U	0
75124	4930519N16Rik	RIKEN cDNA 4930519N16 gene	0	0	U	0	0	U	0	0	U	0	1	-3	0	0	U	0	0	U	0
74708	4930521A18Rik	RIKEN cDNA 4930521A18 gene	0	0	U	0	0	U	0	0	U	0	0	U	0	0	U	0	0	U	0
67590	4930521E07Rik	RIKEN cDNA 4930521E07 gene	0	0	U	0	0	U	0	0	U	0	0	U	0	0	U	0	0	U	0
67646	4930522H14Rik	RIKEN cDNA 4930522H14 gene	0	0	U	0	0	U	0	0	U	0	0	U	0	0	U	0	0	U	0
67647	4930523C07Rik	RIKEN cDNA 4930523C07 gene	2	0	4	1	0	2	2	1	1	1	1	-1	1	1	-1	1	1	-1	0
238405	4930523C11Rik	RIKEN cDNA 4930523C11 gene	0	0	U	0	0	U	0	0	U	0	0	U	0	0	U	0	0	U	0
67592	4930524B15Rik	RIKEN cDNA 4930524B15 gene	0	0	U	0	0	U	0	0	U	0	0	U	0	0	U	0	0	U	0
403172	4930525K10Rik	RIKEN cDNA 4930525K10 gene	0	0	U	0	0	U	0	0	U	0	0	U	0	0	U	0	0	U	0
277496	4930526D03Rik	RIKEN cDNA 4930526D03 gene	0	0	U	0	0	U	0	0	U	0	0	U	0	0	U	0	0	U	0
67736	4930527D15Rik	RIKEN cDNA 4930527D15 gene	0	0	U	0	0	U	0	0	U	0	0	U	0	0	U	0	0	U	0
78774	4930529M08Rik	RIKEN cDNA 4930529M08 gene	0	0	U	0	0	U	0	0	U	0	0	U	0	0	U	0	0	U	0
320022	4930532D21Rik	RIKEN cDNA 4930532D21 gene	0	0	U	0	0	U	0	0	U	0	0	U	0	0	U	0	0	U	0
75196	4930532L20Rik	RIKEN cDNA 4930532L20 gene	0	0	U	0	0	U	0	0	U	0	0	U	0	0	U	0	0	U	0
75216	4930534B04Rik	RIKEN cDNA 4930534B04 gene	0	0	U	0	0	U	0	0	U	0	0	U	0	0	U	0	0	U	0
382077	4930535E21Rik	RIKEN cDNA 4930535E21 gene	0	0	U	0	0	U	0	0	U	0	0	U	0	0	U	0	0	U	0
75146	4930538D17Rik	RIKEN cDNA 4930538D17 gene	0	0	U	0	0	U	0	0	U	0	0	U	0	0	U	0	0	U	0
75180	4930538K18Rik	RIKEN cDNA 4930538K18 gene	0	0	U	0	1	-3	0	0	U	1	0	2	0	0	U	0	0	U	0
207819	4930539E08Rik	RIKEN cDNA 4930539E08 gene	0	0	U	0	0	U	0	0	U	0	0	U	0	0	U	0	0	U	0
67648	4930542C12Rik	RIKEN cDNA 4930542C12 gene	0	0	U	0	0	U	0	0	U	0	0	U	0	0	U	0	0	U	0
75185	4930542N07Rik	RIKEN cDNA 4930542N07 gene	0	0	U	0	0	U	0	0	U	0	0	U	0	0	U	0	0	U	0
75171	4930543L23Rik	RIKEN cDNA 4930543L23 gene	0	0	U	0	0	U	0	0	U	0	0	U	0	0	U	0	0	U	0
67653	4930544G11Rik	RIKEN cDNA 4930544G11 gene	0	0	U	0	0	U	0	0	U	0	0	U	0	0	U	0	0	U	0
77629	4930544G21Rik	RIKEN cDNA 4930544G21 gene	0	0	U	0	0	U	0	0	U	0	0	U	0	0	U	0	0	U	0
75161	4930544M13Rik	RIKEN cDNA 4930544M13 gene	0	0	U	0	0	U	0	0	U	0	0	U	0	0	U	0	0	U	0
75202	4930546H06Rik	RIKEN cDNA 4930546H06 gene	0	1	-3	0	0	U	0	0	U	0	0	U	0	0	U	0	0	U	0
68274	4930547C10Rik	RIKEN cDNA 4930547C10 gene	0	0	U	0	0	U	0	0	U	0	0	U	0	0	U	0	0	U	0
75317	4930547N16Rik	RIKEN cDNA 4930547N16 gene	0	0	U	0	0	U	0	0	U	0	0	U	0	0	U	0	0	U	0
75339	4930548G07Rik	RIKEN cDNA 4930548G07 gene	0	0	U	0	0	U	0	0	U	0	0	U	0	0	U	0	0	U	0
67656	4930548H24Rik	RIKEN cDNA 4930548H24 gene	0	0	U	0	0	U	0	0	U	0	0	U	0	0	U	0	0	U	0
67663	4930549C01Rik	RIKEN cDNA 4930549C01 gene	0	0	U	0	0	U	0	0	U	0	0	U	0	0	U	0	0	U	0
233164	4930549O06	hypothetical protein 4930549O06	0	0	U	0	0	U	0	0	U	0	0	U	0	0	U	0	0	U	0
75311	4930550C14Rik	RIKEN cDNA 4930550C14 gene	0	0	U	0	0	U	0	0	U	0	0	U	0	0	U	0	0	U	0
108978	4930555G01Rik	RIKEN cDNA 4930555G01 gene	0	0	U	0	0	U	0	0	U	0	0	U	0	0	U	0	0	U	0
78806	4930555I21Rik	RIKEN cDNA 4930555I21 gene	0	0	U	0	0	U	0	0	U	0	0	U	0	0	U	0	0	U	0
75283	4930556L07Rik	RIKEN cDNA 4930556L07 gene	0	0	U	0	0	U	0	0	U	0	0	U	0	0	U	0	0	U	0
75284	4930556P03Rik	RIKEN cDNA 4930556P03 gene	0	0	U	0	0	U	0	0	U	0	0	U	0	0	U	0	0	U	0
68307	4930558O21Rik	RIKEN cDNA 4930558O21 gene	0	0	U	0	0	U	0	0	U	0	0	U	0	0	U	0	0	U	0
216516	4930562D19Rik	RIKEN cDNA 4930562D19 gene	0	0	U	0	0	U	0	0	U	0	0	U	0	0	U	0	0	U	0
75328	4930563D23Rik	RIKEN cDNA 4930563D23 gene	0	0	U	0	0	U	0	0	U	0	0	U	0	0	U	0	0	U	0
71227	4930563E19Rik	RIKEN cDNA 4930563E19 gene	0	0	U	0	0	U	0	0	U	0	0	U	0	0	U	0	0	U	0
75258	4930563M21Rik	RIKEN cDNA 4930563M21 gene	0	0	U	0	0	U	0	0	U	0	0	U	0	0	U	0	0	U	0
75275	4930563P21Rik	RIKEN cDNA 4930563P21 gene	0	0	U	0	0	U	0	0	U	0	0	U	0	0	U	0	0	U	0
75871	4930566A11Rik	RIKEN cDNA 4930566A11 gene	3	2	M	3	1	3	1	0	2	2	1	1	3	2	M	1	1	-1	2
619303	4930567H17Rik	RIKEN cDNA 4930567H17 gene	0	0	U	0	0	U	0	0	U	0	0	U	0	0	U	0	0	U	0
77632	4930569K13Rik	RIKEN cDNA 4930569K13 gene	0	0	U	0	0	U	0	0	U	0	0	U	0	0	U	0	0	U	0
67739	4930570C03Rik	RIKEN cDNA 4930570C03 gene	0	0	U	0	0	U	0	0	U	0	0	U	0	0	U	0	0	U	0
223626	4930572J05Rik	RIKEN cDNA 4930572J05 gene	0	0	U	0	0	U	1	0	2	0	0	U	0	0	U	0	0	U	2
75905	4930578C19Rik	RIKEN cDNA 4930578C19 gene	0	0	U	0	0	U	0	0	U	0	0	U	0	0	U	0	0	U	0
67750	4930578I06Rik	RIKEN cDNA 4930578I06 gene	0	0	U	0	0	U	0	0	U	0	0	U	0	0	U	0	0	U	0
319213	4930579C12Rik	RIKEN cDNA 4930579C12 gene	0	0	U	0	0	U	0	0	U	0	0	U	0	0	U	0	0	U	0
67753	4930579C15Rik	RIKEN cDNA 4930579C15 gene	0	0	U	0	0	U	0	0	U	0	0	U	0	0	U	0	0	U	0
75847	4930579E17Rik	RIKEN cDNA 4930579E17 gene	0	0	U	0	0	U	0	0	U	0	0	U	0	0	U	0	0	U	0
69034	4930579G22Rik	RIKEN cDNA 4930579G22 gene	0	0	U	0	0	U	0	0	U	0	0	U	0	0	U	0	0	U	0
67752	4930579J09Rik	RIKEN cDNA 4930579J09 gene	0	0	U	0	0	U	0	0	U	0	0	U	0	0	U	0	0	U	0
75881	4930579K19Rik	RIKEN cDNA 4930579K19 gene	0	2	-5	2	0	4	2	2	-2	3	2	M	3	2	M	3	1	3	1
75886	4930583C14Rik	RIKEN cDNA 4930583C14 gene	0	0	U	0	0	U	0	0	U	0	0	U	0	0	U	0	0	U	0
67749	4930583H14Rik	RIKEN cDNA 4930583H14 gene	0	0	U	0	0	U	0	0	U	0	0	U	0	0	U	0	0	U	0
67745	4930583K01Rik	RIKEN cDNA 4930583K01 gene	1	0	2	0	0	U	0	0	U	0	0	U	0	0	U	0	0	U	0
619305	4930588K23Rik	RIKEN cDNA 4930588K23 gene	1	0	2	0	0	U	0	0	U	1	1	-1	0	0	U	0	0	U	0
381798	4930590J08Rik	RIKEN cDNA 4930590J08 gene	0	0	U	0	0	U	0	0	U	0	0	U	0	0	U	0	0	U	0
68175	4930591A17Rik	RIKEN cDNA 4930591A17 gene	0	0	U	0	0	U	0	0	U	0	0	U	0	0	U	0	0	U	0
654799	4930594M22Rik	RIKEN cDNA 4930594M22 gene	3	2	M	3	1	3	3	1	3	2	2	-2	3	1	3	2	2	-2	3
245492	4930595M18Rik	RIKEN cDNA 4930595M18 gene	0	0	U	0	0	U	0	0	U	0	0	U	0	0	U	0	0	U	0
239036	4930596D02Rik	RIKEN cDNA 4930596D02 gene	0	0	U	0	0	U	0	0	U	0	0	U	0	0	U	0	0	U	0
74054	4931406B18Rik	RIKEN cDNA 4931406B18 gene	0	0	U	0	0	U	0	0	U	0	0	U	0	0	U	0	0	U	0
70984	4931406C07Rik	RIKEN cDNA 4931406C07 gene	0	0	U	0	0	U	0	0	U	0	0	U	0	0	U	0	0	U	0
77592	4931406H21Rik	RIKEN cDNA 4931406H21 gene	0	0	U	0	0	U	0	0	U	0	0	U	0	0	U	0	0	U	0
66743	4931406I20Rik	RIKEN cDNA 4931406I20 gene	0	0	U	0	0	U	0	0	U	0	0	U	0	0	U	0	0	U	0
233103	4931406P16Rik	RIKEN cDNA 4931406P16 gene	0	0	U	0	0	U	0	0	U	0	0	U	0	0	U	0	0	U	0
70977	4931407G18Rik	RIKEN cDNA 4931407G18 gene	0	0	U	0	0	U	0	0	U	0	0	U	0	0	U	0	0	U	0
77627	4931407K02Rik	RIKEN cDNA 4931407K02 gene	0	0	U	0	0	U	0	0	U	0	0	U	0	0	U	0	0	U	0
210940	4931408C20Rik	RIKEN cDNA 4931408C20 gene	0	0	U	0	0	U	0	0	U	0	0	U	0	0	U	0	0	U	0
231045	4931409K22Rik	RIKEN cDNA 4931409K22 gene	0	0	U	0	0	U	0	0	U	0	0	U	0	0	U	0	0	U	0
74359	4931414P19Rik	RIKEN cDNA 4931414P19 gene	0	0	U	0	0	U	0	0	U	0	0	U	0	0	U	0	0	U	0
66740	4931417E11Rik	RIKEN cDNA 4931417E11 gene	0	0	U	0	0	U	0	0	U	0	0	U	0	0	U	0	0	U	0
70979	4931417G12Rik	RIKEN cDNA 4931417G12 gene	0	0	U	0	0	U	0	0	U	0	0	U	0	0	U	0	0	U	0
211798	4931419K03Rik	RIKEN cDNA 4931419K03 gene	0	0	U	0	0	U	0	0	U	0	0	U	0	0	U	0	0	U	0
234353	4931420C21Rik	RIKEN cDNA 4931420C21 gene	0	0	U	0	0	U	0	0	U	0	0	U	0	0	U	0	0	U	0
70986	4931422A03Rik	RIKEN cDNA 4931422A03 gene	0	0	U	0	0	U	0	0	U	0	0	U	0	0	U	0	0	U	0
622474	4931427P12Rik	RIKEN cDNA 4931427P12 gene	0	0	U	0	0	U	0	0	U	0	0	U	0	0	U	0	0	U	0
216618	4931428D14Rik	RIKEN cDNA 4931428D14 gene	0	0	U	0	0	U	0	0	U	0	0	U	0	0	U	0	0	U	0
74356	4931428F04Rik	RIKEN cDNA 4931428F04 gene	0	0	U	0	0	U	0	0	U	0	0	U	0	0	U	0	0	U	0
70988	4931428L18Rik	RIKEN cDNA 4931428L18 gene	0	0	U	0	0	U	0	0	U	0	0	U	0	0	U	0	0	U	0
74361	4931429L15Rik	RIKEN cDNA 4931429L15 gene	0	0	U	0	0	U	0	0	U	0	0	U	0	0	U	0	0	U	0
74364	4931431C16Rik	RIKEN cDNA 4931431C16 gene	0	0	U	0	0	U	0	0	U	0	0	U	0	0	U	0	0	U	0
71003	4931440B09Rik	RIKEN cDNA 4931440B09 gene	0	0	U	0	0	U	0	0	U	0	0	U	0	0	U	0	0	U	0
216622	4931440F15Rik	RIKEN cDNA 4931440F15 gene	0	0	U	0	0	U	0	0	U	0	0	U	0	0	U	0	0	U	0
71001	4931440L10Rik	RIKEN cDNA 4931440L10 gene	0	0	U	0	0	U	0	0	U	0	0	U	0	0	U	0	0	U	0
71004	4931440P22Rik	RIKEN cDNA 4931440P22 gene	0	0	U	0	0	U	0	0	U	0	0	U	0	0	U	0	0	U	0
214704	4932408B21Rik	RIKEN cDNA 4932408B21 gene	0	0	U	0	0	U	0	0	U	0	0	U	0	0	U	0	0	U	0
237397	4932409I22Rik	RIKEN cDNA 4932409I22 gene	0	0	U	1	0	2	0	0	U	0	0	U	0	0	U	0	0	U	0
214604	4932411E22Rik	RIKEN cDNA 4932411E22 gene	0	0	U	0	0	U	0	0	U	0	0	U	0	0	U	0	0	U	0
238663	4932411G14Rik	RIKEN cDNA 4932411G14 gene	0	0	U	0	0	U	0	0	U	0	0	U	0	0	U	0	0	U	0
328325	4932411K12Rik	RIKEN cDNA 4932411K12 gene	0	0	U	0	0	U	0	0	U	0	0	U	0	0	U	0	0	U	0
242838	4932412H11Rik	RIKEN cDNA 4932412H11 gene	0	0	U	0	0	U	0	0	U	0	0	U	0	0	U	0	0	U	0
320696	4932413O14Rik	RIKEN cDNA 4932413O14 gene	0	0	U	0	0	U	0	0	U	0	0	U	0	0	U	0	0	U	0
237694	4932414J04Rik	RIKEN cDNA 4932414J04 gene	0	0	U	0	0	U	0	0	U	0	0	U	0	0	U	0	0	U	0
231225	4932414K18Rik	RIKEN cDNA 4932414K18 gene	1	1	-1	0	0	U	0	0	U	0	0	U	0	0	U	0	0	U	0
75721	4932414N04Rik	RIKEN cDNA 4932414N04 gene	0	0	U	0	0	U	0	0	U	0	0	U	0	0	U	0	0	U	0
237411	4932415D10Rik	RIKEN cDNA 4932415D10 gene	0	0	U	0	0	U	0	0	U	0	0	U	0	0	U	0	0	U	0
271036	4932415G16Rik	RIKEN cDNA 4932415G16 gene	0	0	U	0	0	U	0	0	U	0	0	U	0	0	U	0	0	U	0
211496	4932415M13Rik	RIKEN cDNA 4932415M13 gene	0	0	U	0	0	U	0	0	U	0	0	U	0	0	U	0	0	U	0
442809	4932416K20Rik	RIKEN cDNA 4932416K20 gene	0	0	U	0	0	U	0	0	U	0	0	U	0	0	U	0	0	U	0
74374	4932416N17Rik	RIKEN cDNA 4932416N17 gene	0	0	U	0	0	U	0	0	U	0	0	U	0	0	U	0	0	U	0
74370	4932417H02Rik	RIKEN cDNA 4932417H02 gene	0	0	U	0	0	U	0	0	U	0	0	U	0	0	U	0	0	U	0
234740	4932417I16Rik	RIKEN cDNA 4932417I16 gene	0	0	U	0	0	U	0	0	U	0	0	U	0	0	U	0	0	U	0
329366	4932418E24Rik	RIKEN cDNA 4932418E24 gene	0	0	U	0	0	U	0	0	U	0	0	U	0	0	U	0	0	U	0
319695	4932422E22Rik	RIKEN cDNA 4932422E22 gene	0	0	U	0	0	U	0	0	U	0	0	U	0	0	U	0	0	U	0
619319	4932430I15Rik	RIKEN cDNA 4932430I15 gene	0	0	U	0	0	U	0	0	U	0	0	U	0	0	U	0	0	U	0
619557	4932431L22Rik	RIKEN cDNA 4932431L22 gene	0	0	U	0	0	U	0	0	U	0	0	U	0	0	U	0	0	U	0
114675	4932431P20Rik	RIKEN cDNA 4932431P20 gene	0	0	U	0	0	U	0	0	U	0	0	U	0	0	U	0	0	U	0
74385	4932432K03Rik	RIKEN cDNA 4932432K03 gene	0	0	U	0	0	U	0	0	U	0	0	U	0	0	U	0	0	U	0
74386	4932432N11Rik	RIKEN cDNA 4932432N11 gene	1	0	2	1	0	2	0	0	U	1	0	2	0	0	U	0	0	U	1
319819	4932435O22Rik	RIKEN cDNA 4932435O22 gene	0	0	U	0	0	U	0	0	U	0	0	U	0	0	U	0	0	U	0
74387	4932438H23Rik	RIKEN cDNA 4932438H23 gene	0	0	U	0	0	U	0	0	U	0	0	U	0	0	U	0	0	U	0
74392	4932439K10Rik	RIKEN cDNA 4932439K10 gene	0	0	U	0	0	U	0	0	U	0	0	U	0	0	U	0	0	U	0
353170	4932441K18Rik	RIKEN cDNA 4932441K18 gene	0	0	U	0	0	U	0	0	U	0	0	U	0	0	U	0	0	U	0
67544	4932442K08Rik	RIKEN cDNA 4932442K08 gene	0	0	U	0	0	U	0	0	U	0	0	U	0	0	U	0	0	U	0
74409	4932701A20Rik	RIKEN cDNA 4932701A20 gene	0	0	U	0	0	U	0	0	U	0	0	U	0	0	U	0	0	U	0
67543	4932702K14Rik	RIKEN cDNA 4932702K14 gene	0	0	U	0	0	U	0	0	U	0	0	U	0	0	U	0	0	U	0
66747	4933400A11Rik	RIKEN cDNA 4933400A11 gene	0	0	U	0	0	U	0	0	U	0	0	U	0	0	U	0	0	U	0
328019	4933400C05Rik	RIKEN cDNA 4933400C05 gene	0	0	U	0	0	U	0	0	U	0	0	U	0	0	U	0	0	U	0
330820	4933402J07Rik	RIKEN cDNA 4933402J07 gene	0	0	U	0	0	U	0	0	U	0	0	U	0	0	U	0	0	U	0
74438	4933402J24Rik	RIKEN cDNA 4933402J24 gene	0	0	U	0	0	U	0	0	U	0	0	U	0	0	U	0	0	U	0
108803	4933402P03Rik	RIKEN cDNA 4933402P03 gene	0	0	U	0	0	U	0	0	U	0	0	U	0	0	U	0	0	U	0
108654	4933403F05Rik	RIKEN cDNA 4933403F05 gene	2	0	4	0	1	-3	1	0	2	2	1	1	3	0	5	0	1	-3	3
74393	4933403G14Rik	RIKEN cDNA 4933403G14 gene	0	0	U	1	0	2	0	0	U	0	0	U	0	0	U	0	0	U	0
74071	4933403M22Rik	RIKEN cDNA 4933403M22 gene	0	0	U	0	0	U	0	0	U	0	0	U	0	0	U	0	0	U	0
74066	4933404G15Rik	RIKEN cDNA 4933404G15 gene	0	0	U	0	0	U	0	0	U	0	0	U	0	0	U	0	0	U	0
66748	4933404M02Rik	RIKEN cDNA 4933404M02 gene	0	0	U	0	0	U	0	0	U	0	0	U	0	0	U	0	0	U	0
74442	4933405A16Rik	RIKEN cDNA 4933405A16 gene	0	0	U	0	0	U	0	0	U	0	0	U	0	0	U	0	0	U	0
74074	4933405I11Rik	RIKEN cDNA 4933405I11 gene	0	0	U	0	0	U	0	0	U	0	0	U	0	0	U	0	0	U	0
74400	4933405K07Rik	RIKEN cDNA 4933405K07 gene	0	0	U	0	0	U	0	0	U	0	0	U	0	0	U	0	0	U	0
243996	4933405O20Rik	RIKEN cDNA 4933405O20 gene	0	0	U	0	0	U	0	0	U	0	0	U	0	0	U	0	0	U	0
74443	4933406E20Rik	RIKEN cDNA 4933406E20 gene	0	0	U	1	1	-1	0	0	U	0	0	U	2	1	1	0	0	U	0
103775	4933406J04Rik	RIKEN cDNA 4933406J04 gene	0	0	U	0	0	U	0	0	U	0	0	U	0	0	U	0	0	U	0
240755	4933406M09Rik	RIKEN cDNA 4933406M09 gene	0	0	U	0	0	U	0	0	U	0	0	U	0	0	U	0	0	U	0
71121	4933407I18Rik	RIKEN cDNA 4933407I18 gene	0	0	U	0	0	U	0	0	U	0	0	U	0	0	U	0	0	U	0
66753	4933407N01Rik	RIKEN cDNA 4933407N01 gene	0	0	U	0	0	U	0	1	-3	0	0	U	0	0	U	0	0	U	0
237958	4933407P14Rik	RIKEN cDNA 4933407P14 gene	2	0	4	1	0	2	0	0	U	0	0	U	0	0	U	0	1	-3	0
227998	4933409G03Rik	RIKEN cDNA 4933409G03 gene	0	0	U	0	0	U	0	0	U	0	0	U	0	0	U	0	0	U	0
108816	4933409K07Rik	RIKEN cDNA 4933409K07 gene	0	0	U	0	0	U	0	0	U	0	0	U	0	0	U	0	0	U	0
330228	4933411G11Rik	RIKEN cDNA 4933411G11Rik gene	0	0	U	0	0	U	0	0	U	0	0	U	0	0	U	0	0	U	0
66756	4933411K20Rik	RIKEN cDNA 4933411K20 gene	0	0	U	0	0	U	0	0	U	0	0	U	0	0	U	0	0	U	0
244885	4933412E14Rik	RIKEN cDNA 4933412E14 gene	0	0	U	2	0	4	0	0	U	1	0	2	0	0	U	0	1	-3	1
71089	4933413B09Rik	RIKEN cDNA 4933413B09 gene	0	0	U	0	0	U	0	0	U	0	0	U	0	0	U	0	0	U	0
74408	4933414I15Rik	RIKEN cDNA 4933414I15 gene	0	0	U	0	0	U	0	0	U	0	0	U	0	0	U	0	0	U	0
108811	4933415L06Rik	RIKEN cDNA 4933415L06 gene	0	0	U	0	0	U	0	0	U	0	0	U	0	0	U	0	0	U	0
619332	4933416C03Rik	RIKEN cDNA 4933416C03 gene	0	0	U	0	0	U	0	0	U	1	0	2	0	0	U	0	0	U	0
66761	4933417A18Rik	RIKEN cDNA 4933417A18 gene	0	0	U	0	0	U	0	0	U	0	0	U	0	0	U	0	0	U	0
74463	4933417E01Rik	RIKEN cDNA 4933417E01 gene	0	0	U	0	0	U	0	0	U	0	0	U	0	0	U	0	0	U	0
71146	4933417O08Rik	RIKEN cDNA 4933417O08 gene	0	0	U	0	0	U	0	0	U	0	0	U	0	0	U	0	0	U	0
321000	4933421E11Rik	RIKEN cDNA 4933421E11 gene	0	0	U	0	0	U	0	0	U	0	0	U	0	0	U	0	0	U	0
71162	4933421I07Rik	RIKEN cDNA 4933421I07 gene	0	0	U	0	0	U	0	0	U	0	0	U	0	0	U	0	0	U	0
432613	4933422H20Rik	RIKEN cDNA 4933422H20 gene	0	0	U	0	0	U	0	0	U	0	0	U	0	0	U	0	0	U	0
237300	4933423E17Rik	hypothetical protein 4933423E17	0	0	U	0	0	U	0	0	U	0	0	U	0	0	U	0	0	U	0
320923	4933424A10Rik	RIKEN cDNA 4933424A10 gene	0	0	U	0	0	U	0	0	U	0	0	U	0	0	U	0	0	U	0
71177	4933424B01Rik	RIKEN cDNA 4933424B01 gene	0	0	U	0	0	U	0	0	U	0	0	U	0	0	U	0	0	U	0
74446	4933425K02Rik	RIKEN cDNA 4933425K02 gene	0	0	U	0	0	U	0	0	U	0	0	U	0	0	U	0	0	U	0
66763	4933425L06Rik	RIKEN cDNA 4933425L06 gene	0	0	U	0	0	U	0	0	U	0	0	U	0	0	U	0	0	U	0
319217	4933425M15Rik	RIKEN cDNA 4933425M15 gene	0	0	U	0	0	U	0	0	U	0	0	U	0	0	U	0	0	U	0
66766	4933425O20Rik	RIKEN cDNA 4933425O20 gene	0	0	U	1	0	2	0	1	-3	0	0	U	0	0	U	1	1	-1	1
217684	4933426M11Rik	RIKEN cDNA 4933426M11 gene	0	0	U	0	0	U	0	0	U	0	0	U	0	0	U	0	0	U	0
232217	4933427D06Rik	RIKEN cDNA 4933427D06 gene	0	0	U	0	0	U	0	0	U	0	0	U	0	0	U	0	0	U	0
74477	4933427D14Rik	RIKEN cDNA 4933427D14 gene	0	0	U	0	0	U	0	0	U	0	0	U	0	0	U	0	0	U	0
66769	4933427E11Rik	RIKEN cDNA 4933427E11 gene	0	0	U	0	0	U	0	0	U	0	0	U	0	0	U	0	0	U	0
664620	4933427I04Rik	Riken cDNA 4933427I04 gene	0	0	U	0	0	U	0	0	U	0	0	U	0	0	U	0	0	U	0
66768	4933428G09Rik	RIKEN cDNA 4933428G09 gene	0	0	U	0	0	U	0	0	U	0	0	U	0	0	U	0	0	U	0
74589	4933428M03Rik	RIKEN cDNA 4933428M03 gene	0	0	U	0	0	U	0	0	U	0	0	U	0	0	U	0	0	U	0
380701	4933429E10Rik	RIKEN cDNA 4933429E10 gene	0	0	U	0	0	U	0	0	U	0	0	U	0	0	U	0	0	U	0
328967	4933429F08Rik	RIKEN cDNA 4933429F08 gene	0	0	U	0	0	U	0	0	U	0	0	U	0	0	U	0	0	U	0
214106	4933430I17Rik	RIKEN cDNA 4933430I17 gene	0	0	U	0	0	U	0	0	U	0	0	U	0	0	U	0	0	U	0
329735	4933431E20Rik	RIKEN cDNA 4933431E20 gene	0	0	U	0	0	U	0	0	U	0	0	U	0	0	U	0	0	U	0
66787	4933433P14Rik	RIKEN cDNA 4933433P14 gene	2	0	4	1	0	2	0	0	U	1	1	-1	0	1	-3	0	2	-5	0
99650	4933434E20Rik	RIKEN cDNA 4933434E20 gene	0	0	U	0	0	U	0	0	U	1	0	2	0	0	U	0	0	U	0
67555	4933434I20Rik	RIKEN cDNA 4933434I20 gene	0	0	U	0	0	U	0	0	U	0	0	U	0	0	U	0	0	U	0
71203	4933434M16Rik	RIKEN cDNA 4933434M16 gene	0	0	U	0	0	U	0	0	U	0	0	U	0	0	U	0	0	U	0
74467	4933435A13Rik	RIKEN cDNA 4933435A13 gene	0	0	U	0	0	U	1	0	2	0	0	U	0	0	U	0	0	U	0
66780	4933436I01Rik	RIKEN cDNA 4933436I01 gene	0	0	U	0	0	U	0	0	U	0	0	U	0	0	U	0	0	U	0
74478	4933437K13Rik	RIKEN cDNA 4933437K13 gene	0	0	U	0	0	U	0	0	U	0	0	U	0	0	U	0	0	U	0
66783	4933437N03Rik	RIKEN cDNA 4933437N03 gene	0	0	U	0	0	U	0	0	U	0	0	U	0	0	U	0	0	U	0
66784	4933439F11Rik	RIKEN cDNA 4933439F11 gene	0	0	U	0	0	U	0	0	U	0	0	U	0	0	U	0	0	U	0
66771	4933439F18Rik	RIKEN cDNA 4933439F18 gene	0	0	U	0	0	U	0	0	U	0	0	U	0	0	U	0	0	U	0
71254	4933440H19Rik	RIKEN cDNA 4933440H19 gene	0	0	U	0	0	U	0	0	U	0	0	U	0	0	U	0	0	U	0
74470	4933440J22Rik	RIKEN cDNA 4933440J22 gene	0	0	U	0	0	U	0	0	U	0	0	U	0	0	U	0	0	U	0
71208	4933440M02Rik	RIKEN cDNA 4933440M02 gene	0	0	U	0	0	U	0	0	U	0	0	U	0	0	U	0	0	U	0
331491	5031408O05Rik	RIKEN cDNA 5031408O05 gene	0	0	U	0	0	U	0	0	U	0	0	U	0	0	U	0	0	U	0
381622	5031410I06Rik	RIKEN cDNA 5031410I06 gene	0	0	U	0	0	U	0	0	U	0	0	U	0	0	U	0	0	U	0
271221	5031414D18Rik	RIKEN cDNA 5031414D18 gene	0	0	U	0	0	U	0	0	U	0	0	U	0	0	U	0	0	U	0
319831	5031434C07Rik	RIKEN cDNA 5031434C07 gene	0	0	U	0	0	U	0	0	U	0	0	U	0	0	U	0	0	U	0
223739	5031439G07Rik	RIKEN cDNA 5031439G07 gene	0	0	U	1	0	2	1	0	2	2	1	1	3	0	5	1	0	2	2
75991	5033405K12Rik	RIKEN cDNA 5033405K12 gene	0	0	U	0	0	U	0	0	U	0	0	U	0	0	U	0	0	U	0
75973	5033413D22Rik	RIKEN cDNA 5033413D22 gene	0	0	U	0	0	U	0	0	U	0	0	U	0	0	U	0	0	U	0
67759	5033414D02Rik	RIKEN cDNA 5033414D02 gene	0	0	U	0	0	U	0	0	U	0	0	U	0	0	U	0	0	U	0
98496	5033414K04Rik	RIKEN cDNA 5033414K04 gene	0	0	U	0	0	U	0	0	U	0	0	U	0	0	U	0	0	U	0
382030	5033428A16Rik	RIKEN cDNA 5033428A16 gene	0	0	U	0	0	U	0	0	U	0	0	U	0	0	U	0	0	U	0
71242	5133400G04Rik	RIKEN cDNA 5133400G04 gene	0	0	U	0	0	U	0	0	U	0	0	U	0	0	U	0	0	U	0
75731	5133401N09Rik	RIKEN cDNA 5133401N09 gene	0	0	U	0	0	U	0	0	U	0	0	U	0	0	U	1	0	2	1
75734	5230400G24Rik	RIKEN cDNA 5230400G24 gene	0	0	U	0	0	U	0	0	U	0	0	U	0	0	U	0	0	U	0
209584	5230400J09Rik	RIKEN cDNA 5230400J09 gene	0	0	U	0	0	U	0	0	U	0	0	U	0	0	U	0	0	U	0
227094	5330401P04Rik	RIKEN cDNA 5330401P04 gene	0	0	U	0	0	U	0	0	U	0	0	U	0	0	U	0	0	U	0
320720	5330408N05Rik	RIKEN cDNA 5330408N05 gene	0	0	U	0	0	U	0	0	U	0	0	U	0	0	U	0	0	U	0
67937	5330410G16Rik	RIKEN cDNA 5330410G16 gene	0	2	-5	0	1	-3	0	1	-3	0	0	U	0	0	U	0	0	U	0
403201	5330416C01Rik	RIKEN cDNA 5330416C01 gene	0	0	U	0	0	U	0	0	U	0	0	U	0	0	U	0	0	U	0
229722	5330417C22Rik	RIKEN cDNA 5330417C22 gene	0	0	U	0	0	U	0	0	U	0	0	U	0	0	U	0	0	U	0
414082	5330418N22Rik	RIKEN cDNA 5330418N22 gene	0	0	U	0	0	U	0	0	U	0	0	U	0	0	U	0	1	-3	0
70503	5330420D20Rik	RIKEN cDNA 5330420D20 gene	0	0	U	0	0	U	0	0	U	0	0	U	0	0	U	0	0	U	0
78286	5330421F07Rik	RIKEN cDNA 5330421F07 gene	0	0	U	0	0	U	0	0	U	0	0	U	0	0	U	0	0	U	0
226162	5330431N19Rik	RIKEN cDNA 5330431N19 gene	0	0	U	0	0	U	0	0	U	1	0	2	0	0	U	0	0	U	0
319888	5330437I02Rik	RIKEN cDNA 5330437I02 gene	0	0	U	0	0	U	0	0	U	0	0	U	0	0	U	0	0	U	0
327824	5330438D12Rik	RIKEN cDNA 5330438D12 gene	2	2	-2	1	1	-1	0	0	U	3	2	M	3	1	3	0	2	-5	2
381325	5330438I03Rik	RIKEN cDNA 5330438I03 gene	0	0	U	0	0	U	0	0	U	0	0	U	0	0	U	0	0	U	0
321015	5330439B14Rik	RIKEN cDNA 5330439B14 gene	0	0	U	0	0	U	0	0	U	0	0	U	0	0	U	0	0	U	0
109205	5330439J01Rik	RIKEN cDNA 5330439J01 gene	0	0	U	1	0	2	2	1	1	1	0	2	0	0	U	2	0	4	1
71351	5430402E10Rik	RIKEN cDNA 5430402E10 gene	0	0	U	0	0	U	0	0	U	0	0	U	0	0	U	0	0	U	0
227545	5430407P10Rik	RIKEN cDNA 5430407P10 gene	0	0	U	0	0	U	0	0	U	0	0	U	0	0	U	0	0	U	0
71425	5430413K10Rik	RIKEN cDNA 5430413K10 gene	0	0	U	0	0	U	0	0	U	0	0	U	0	0	U	0	0	U	0
71406	5430416O09Rik	RIKEN cDNA 5430416O09 gene	0	0	U	0	0	U	0	0	U	0	0	U	0	0	U	0	0	U	0
71395	5430419D17Rik	RIKEN cDNA 5430419D17 gene	0	0	U	0	0	U	0	0	U	0	0	U	0	0	U	0	0	U	0
71338	5430420C16Rik	RIKEN cDNA 5430420C16 gene	0	0	U	0	0	U	0	0	U	0	0	U	0	0	U	0	0	U	0
73847	5430432M24Rik	RIKEN cDNA 5430432M24 gene	0	0	U	0	0	U	0	0	U	0	0	U	0	0	U	0	0	U	0
74490	5430432N15Rik	RIKEN cDNA 5430432N15 gene	0	0	U	0	0	U	0	0	U	0	0	U	0	0	U	0	0	U	0
226421	5430435G22Rik	RIKEN cDNA 5430435G22 gene	0	0	U	0	0	U	0	0	U	0	0	U	0	0	U	0	0	U	0
68251	5430437P03Rik	RIKEN cDNA 5430437P03 gene	0	0	U	0	0	U	0	0	U	0	0	U	0	0	U	0	0	U	0
71449	5630401D24Rik	RIKEN cDNA 5630401D24 gene	0	0	U	0	0	U	0	0	U	0	0	U	0	0	U	0	0	U	0
106489	5630401J11Rik	RIKEN cDNA 5630401J11 gene	0	0	U	0	0	U	0	0	U	0	0	U	0	0	U	0	0	U	0
66626	5730403B10Rik	RIKEN cDNA 5730403B10 gene	0	0	U	0	0	U	0	0	U	0	0	U	0	0	U	0	0	U	0
232853	5730403M16Rik	RIKEN cDNA 5730403M16 gene	0	0	U	0	0	U	0	0	U	0	0	U	0	0	U	0	0	U	0
67974	5730405I09Rik	RIKEN cDNA 5730405I09 gene	2	0	4	0	0	U	0	0	U	1	1	-1	0	0	U	0	0	U	0
101113	5730407K14Rik	RIKEN cDNA 5730407K14 gene	0	0	U	0	0	U	0	0	U	0	0	U	0	0	U	0	0	U	0
230757	5730409E04Rik	RIKEN cDNA 5730409E04Rik gene	0	0	U	0	0	U	0	0	U	0	0	U	0	0	U	0	0	U	0
70511	5730409G15Rik	RIKEN cDNA 5730409G15 gene	0	0	U	0	0	U	0	0	U	0	0	U	0	0	U	0	0	U	0
70494	5730409K12Rik	RIKEN cDNA 5730409K12 gene	0	0	U	0	0	U	0	0	U	0	0	U	0	0	U	0	0	U	0
319613	5730410E15Rik	RIKEN cDNA 5730410E15 gene	0	0	U	0	0	U	0	0	U	0	0	U	0	0	U	0	0	U	0
66622	5730410I19Rik	RIKEN cDNA 5730410I19 gene	1	0	2	0	1	-3	0	0	U	1	1	-1	2	1	1	1	0	2	0
319734	5730412N02Rik	RIKEN cDNA 5730412N02 gene	0	0	U	0	0	U	0	0	U	0	0	U	0	0	U	0	0	U	0
74741	5730419I09Rik	RIKEN cDNA 5730419I09 gene	0	0	U	0	0	U	0	0	U	0	0	U	0	0	U	0	0	U	0
70561	5730420B22Rik	RIKEN cDNA 5730420B22 gene	0	0	U	0	0	U	0	0	U	0	0	U	0	0	U	0	0	U	0
59050	5730427N09Rik	RIKEN cDNA 5730427N09 gene	0	0	U	0	0	U	0	0	U	0	0	U	0	0	U	0	0	U	0
70544	5730437N04Rik	RIKEN cDNA 5730437N04 gene	0	0	U	0	0	U	0	0	U	0	0	U	0	0	U	0	0	U	0
70556	5730438N18Rik	RIKEN cDNA 5730438N18 gene	0	0	U	0	0	U	0	0	U	0	0	U	0	0	U	0	0	U	0
70559	5730442P18Rik	RIKEN cDNA 5730442P18 gene	0	0	U	0	0	U	0	0	U	0	0	U	0	0	U	0	0	U	0
226016	5730446C15Rik	RIKEN cDNA 5730446C15 gene	0	0	U	0	0	U	0	0	U	0	0	U	0	0	U	0	0	U	0
66640	5730446D14Rik	RIKEN cDNA 5730446D14 gene	0	0	U	0	0	U	0	0	U	0	0	U	0	0	U	0	0	U	0
66637	5730449L18Rik	RIKEN cDNA 5730449L18 gene	0	0	U	2	0	4	0	0	U	0	0	U	0	0	U	0	0	U	0
269061	5730453I16Rik	RIKEN cDNA 5730453I16 gene	2	0	4	0	0	U	0	0	U	0	0	U	0	0	U	0	0	U	0
68145	5730466H23Rik	RIKEN cDNA 5730466H23 gene	0	0	U	0	0	U	0	0	U	0	0	U	0	0	U	0	0	U	0
78088	5730467H21Rik	RIKEN cDNA 5730467H21 gene	2	0	4	1	1	-1	1	1	-1	3	1	3	2	0	4	2	0	4	1
70564	5730469M10Rik	RIKEN cDNA 5730469M10 gene	0	0	U	0	0	U	0	0	U	0	0	U	0	0	U	0	0	U	0
66641	5730470L24Rik	RIKEN cDNA 5730470L24 gene	0	0	U	0	0	U	0	0	U	0	0	U	0	0	U	0	0	U	0
108958	5730472N09Rik	RIKEN cDNA 5730472N09 gene	0	0	U	0	0	U	0	0	U	0	0	U	0	0	U	0	0	U	0
66648	5730494M16Rik	RIKEN cDNA 5730494M16 gene	0	0	U	0	0	U	0	0	U	0	0	U	0	0	U	0	0	U	0
70612	5730494N06Rik	RIKEN cDNA 5730494N06 gene	0	0	U	0	0	U	0	0	U	0	0	U	0	0	U	0	0	U	0
67976	5730502D15Rik	RIKEN cDNA 5730502D15 gene	0	0	U	0	0	U	0	0	U	0	0	U	0	0	U	0	0	U	0
70638	5730507A09Rik	RIKEN cDNA 5730507A09 gene	0	0	U	0	0	U	0	0	U	0	0	U	0	0	U	0	0	U	0
236366	5730507C01Rik	RIKEN cDNA 5730507C01 gene	1	0	2	0	0	U	0	0	U	1	1	-1	0	0	U	0	1	-3	0
70617	5730508B09Rik	RIKEN cDNA 5730508B09 gene	0	0	U	0	0	U	0	0	U	0	0	U	0	0	U	0	0	U	0
68524	5730509C05Rik	RIKEN cDNA 5730509C05 gene	0	0	U	0	0	U	0	0	U	0	0	U	0	0	U	0	0	U	0
231214	5730509K17Rik	RIKEN cDNA 5730509K17 gene	0	0	U	0	0	U	0	0	U	0	0	U	0	0	U	0	0	U	0
66650	5730521E12Rik	RIKEN cDNA 5730521E12 gene	0	0	U	0	0	U	0	0	U	0	0	U	0	0	U	0	0	U	0
70626	5730522E02Rik	RIKEN cDNA 5730522E02 gene	0	0	U	0	0	U	0	0	U	0	0	U	0	0	U	0	0	U	0
66665	5730528L13Rik	RIKEN cDNA 5730528L13 gene	0	0	U	0	0	U	0	0	U	0	0	U	1	0	2	0	0	U	0
68250	5730536A07Rik	RIKEN cDNA 5730536A07 gene	0	0	U	0	0	U	0	0	U	0	0	U	0	0	U	0	0	U	0
67434	5730557B15Rik	RIKEN cDNA 5730557B15 gene	1	0	2	0	0	U	0	0	U	0	0	U	0	0	U	0	0	U	0
67313	5730559C18Rik	RIKEN cDNA 5730559C18 gene	0	0	U	0	0	U	0	0	U	0	0	U	0	0	U	0	0	U	0
66662	5730577I03Rik	RIKEN cDNA 5730577I03 gene	0	0	U	0	0	U	0	0	U	0	0	U	0	0	U	0	0	U	0
268741	5730589K01Rik	RIKEN cDNA 5730589K01 gene	0	0	U	0	0	U	0	0	U	0	0	U	0	0	U	0	0	U	0
77011	5730590G19Rik	RIKEN cDNA 5730590G19 gene	2	1	1	2	0	4	0	0	U	1	0	2	1	1	-1	0	0	U	1
215512	5730593F17Rik	RIKEN cDNA 5730593F17 gene	2	0	4	0	0	U	0	0	U	0	0	U	0	1	-3	0	0	U	0
77583	5730593N15Rik	RIKEN cDNA 5730593N15 gene	0	0	U	0	0	U	0	0	U	0	0	U	0	0	U	0	0	U	0
77580	5730596B20Rik	RIKEN cDNA 5730596B20 gene	0	0	U	0	0	U	0	0	U	0	0	U	0	0	U	0	0	U	0
109168	5730596K20Rik	RIKEN cDNA 5730596K20 gene	0	0	U	0	0	U	0	0	U	0	0	U	0	0	U	0	0	U	0
240817	5830403L16Rik	RIKEN cDNA 5830403L16 gene	0	0	U	0	0	U	0	0	U	0	0	U	0	0	U	0	0	U	0
207781	5830404H04Rik	RIKEN cDNA 5830404H04 gene	0	0	U	1	0	2	0	0	U	0	1	-3	1	0	2	2	0	4	1
67596	5830405N20Rik	RIKEN cDNA 5830405N20 gene	0	0	U	0	0	U	0	0	U	0	0	U	0	0	U	0	0	U	0
73902	5830406J20Rik	RIKEN cDNA 5830406J20 gene	0	0	U	0	0	U	0	0	U	0	0	U	0	0	U	0	0	U	0
109019	5830411E10Rik	RIKEN cDNA 5830411E10 gene	0	0	U	0	0	U	0	0	U	0	0	U	0	0	U	0	0	U	0
244234	5830411N06Rik	RIKEN cDNA 5830411N06 gene	0	0	U	0	0	U	0	0	U	0	0	U	0	0	U	0	0	U	0
68152	5830415L20Rik	RIKEN cDNA 5830415L20 gene	0	0	U	0	0	U	0	0	U	0	0	U	0	0	U	0	0	U	0
76014	5830416A07Rik	RIKEN cDNA 5830416A07 gene	0	0	U	0	0	U	0	0	U	0	0	U	0	0	U	0	0	U	0
78825	5830417C01Rik	RIKEN cDNA 5830417C01 gene	0	0	U	0	0	U	0	0	U	0	0	U	0	0	U	0	0	U	0
319675	5830418K08Rik	RIKEN cDNA 5830418K08 gene	0	0	U	0	0	U	0	0	U	0	0	U	0	0	U	0	0	U	0
76061	5830427D03Rik	RIKEN cDNA 5830427D03 gene	3	2	M	3	2	M	3	0	5	3	1	3	3	2	M	3	2	M	3
414758	5830428H23Rik	RIKEN cDNA 5830428H23 gene	0	0	U	0	0	U	0	0	U	0	0	U	0	0	U	0	0	U	0
67770	5830433M19Rik	RIKEN cDNA 5830433M19 gene	0	0	U	0	0	U	0	0	U	0	0	U	0	0	U	0	0	U	0
227723	5830434P21Rik	RIKEN cDNA 5830434P21 gene	1	0	2	0	0	U	0	0	U	0	0	U	0	0	U	0	0	U	0
76041	5830436D01Rik	RIKEN cDNA 5830436D01 gene	0	0	U	0	0	U	0	0	U	0	0	U	0	0	U	0	0	U	0
76074	5830443L24Rik	RIKEN cDNA 5830443L24 gene	0	0	U	0	0	U	0	0	U	0	0	U	0	0	U	0	0	U	0
57905	5830446M03Rik	RIKEN cDNA 5830446M03 gene	0	0	U	0	0	U	0	0	U	0	0	U	0	0	U	0	0	U	0
217708	5830457H20Rik	RIKEN cDNA 5830457H20 gene	0	0	U	0	0	U	0	0	U	0	0	U	0	0	U	0	0	U	0
214987	5830457O10Rik	RIKEN cDNA 5830457O10 gene	0	0	U	2	1	1	1	0	2	3	1	3	1	1	-1	2	1	1	1
76080	5830472M02Rik	RIKEN cDNA 5830472M02 gene	0	0	U	0	0	U	0	0	U	0	0	U	0	0	U	0	0	U	0
320435	5830482F20Rik	RIKEN cDNA 5830482F20 gene	0	0	U	0	0	U	0	0	U	0	0	U	0	0	U	0	0	U	0
209334	5830483C08Rik	RIKEN cDNA 5830483C08 gene	0	1	-3	0	0	U	0	0	U	1	0	2	0	1	-3	1	0	2	1
109032	5830484A20Rik	RIKEN cDNA 5830484A20 gene	0	0	U	0	0	U	0	0	U	0	0	U	0	0	U	0	0	U	0
244550	5832418A03Rik	RIKEN cDNA 5832418A03 gene	1	1	-1	1	1	-1	2	1	1	1	1	-1	2	1	1	1	1	-1	1
320939	5930403L14Rik	RIKEN cDNA 5930403L14 gene	0	0	U	0	0	U	0	0	U	0	0	U	0	0	U	0	0	U	0
320504	5930403N24Rik	RIKEN cDNA 5930403N24 gene	0	0	U	0	0	U	0	0	U	0	0	U	0	0	U	0	0	U	0
72440	5930416I19Rik	RIKEN cDNA 5930416I19 gene	0	0	U	1	0	2	0	0	U	0	0	U	0	0	U	0	0	U	0
319688	5930422O12Rik	RIKEN cDNA 5930422O12 gene	0	0	U	0	0	U	0	0	U	0	0	U	0	0	U	0	0	U	0
381356	5930434B04Rik	RIKEN cDNA 5930434B04 gene	0	0	U	0	0	U	0	0	U	0	0	U	0	0	U	0	0	U	0
215409	5930437A14Rik	RIKEN cDNA 5930437A14 gene	0	0	U	0	0	U	0	0	U	0	0	U	0	0	U	0	0	U	2
329641	6030405A18Rik	RIKEN cDNA 6030405A18 gene	0	0	U	0	0	U	0	0	U	0	0	U	0	0	U	0	0	U	0
77717	6030408B16Rik	RIKEN cDNA 6030408B16 gene	0	0	U	0	0	U	0	0	U	0	0	U	0	0	U	0	0	U	0
217558	6030408C04Rik	RIKEN cDNA 6030408C04 gene	0	0	U	0	0	U	0	0	U	0	0	U	0	0	U	0	0	U	0
210004	6030413G23Rik	RIKEN cDNA 6030413G23 gene	0	0	U	0	0	U	0	0	U	0	0	U	0	0	U	0	0	U	0
319477	6030419C18Rik	RIKEN cDNA 6030419C18 gene	0	0	U	0	0	U	0	0	U	0	0	U	0	0	U	0	0	U	0
436022	6030429G01Rik	RIKEN cDNA 6030429G01 gene	0	0	U	0	0	U	0	0	U	0	0	U	0	0	U	0	0	U	0
320133	6030445D17Rik	RIKEN cDNA 6030445D17 gene	0	0	U	0	0	U	0	0	U	0	0	U	0	0	U	0	0	U	0
338363	6030446N20Rik	RIKEN cDNA 6030446N20 gene	0	0	U	0	0	U	0	0	U	0	0	U	0	0	U	0	0	U	0
330837	6030452D12Rik	RIKEN cDNA 6030452D12 gene	0	0	U	0	0	U	0	0	U	0	0	U	0	0	U	0	0	U	0
77877	6030458C11Rik	RIKEN cDNA 6030458C11 gene	0	0	U	0	0	U	0	0	U	0	0	U	0	0	U	0	0	U	1
270066	6030458H05	hypothetical protein 6030458H05	0	0	U	0	0	U	0	0	U	0	0	U	0	0	U	0	0	U	0
432645	6030469F06Rik	RIKEN cDNA 6030469F06 gene	0	0	U	0	0	U	0	0	U	0	0	U	0	0	U	0	0	U	0
240064	6030490I01Rik	RIKEN cDNA 6030490I01 gene	0	0	U	0	0	U	0	0	U	0	0	U	0	0	U	0	0	U	0
77883	6030498E09Rik	RIKEN cDNA 6030498E09 gene	0	0	U	0	0	U	0	0	U	0	0	U	0	0	U	0	0	U	0
76132	6230409E13Rik	RIKEN cDNA 6230409E13 gene	0	0	U	0	0	U	0	0	U	0	0	U	0	0	U	0	0	U	0
235582	6230410P16Rik	RIKEN cDNA 6230410P16 gene	0	0	U	0	0	U	0	0	U	0	0	U	0	0	U	0	0	U	0
230376	6230416J20Rik	RIKEN cDNA 6230416J20 gene	0	0	U	0	0	U	0	0	U	0	0	U	0	0	U	0	0	U	0
68176	6230427J02Rik	RIKEN cDNA 6230427J02 gene	0	0	U	0	0	U	0	0	U	0	0	U	0	0	U	0	0	U	0
103712	6330403K07Rik	RIKEN cDNA 6330403K07 gene	0	0	U	0	0	U	0	0	U	0	0	U	0	0	U	0	0	U	0
70754	6330404A07Rik	RIKEN cDNA 6330404A07 gene	0	0	U	0	0	U	0	0	U	0	0	U	0	0	U	0	0	U	0
70717	6330406I15Rik	RIKEN cDNA 6330406I15 gene	0	0	U	0	0	U	0	0	U	0	0	U	0	0	U	0	0	U	0
57895	6330407D12Rik	RIKEN cDNA 6330407D12 gene	0	0	U	0	0	U	0	0	U	0	0	U	0	0	U	0	0	U	0
68050	6330407G11Rik	RIKEN cDNA 6330407G11 gene	0	0	U	0	0	U	0	0	U	0	0	U	0	0	U	0	0	U	0
67412	6330407J23Rik	RIKEN cDNA 6330407J23 gene	0	0	U	0	0	U	0	0	U	0	0	U	0	0	U	0	0	U	0
321008	6330408A02Rik	RIKEN cDNA 6330408A02 gene	0	0	U	0	0	U	0	0	U	0	0	U	0	0	U	0	0	U	0
66674	6330409N04Rik	RIKEN cDNA 6330409N04 gene	2	0	4	0	0	U	0	0	U	0	1	-3	1	1	-1	0	0	U	0
53312	6330412F12Rik	RIKEN cDNA 6330412F12 gene	0	0	U	0	0	U	0	0	U	0	1	-3	0	0	U	0	0	U	0
230279	6330416G13Rik	RIKEN cDNA 6330416G13 gene	3	2	M	3	2	M	3	2	M	3	2	M	3	2	M	3	2	M	3
319615	6330416L07Rik	RIKEN cDNA 6330416L07 gene	0	0	U	0	0	U	0	0	U	0	0	U	0	0	U	0	0	U	0
70713	6330416L11Rik	RIKEN cDNA 6330416L11 gene	0	0	U	0	0	U	0	0	U	0	0	U	0	0	U	0	0	U	0
320237	6330419J24Rik	RIKEN cDNA 6330419J24 gene	1	1	-1	2	1	1	0	2	-5	3	1	3	2	2	-2	3	0	5	2
268567	6330442E10Rik	RIKEN cDNA 6330442E10 gene	1	0	2	0	0	U	0	0	U	0	0	U	0	0	U	0	0	U	0
442797	6330444E15Rik	RIKEN cDNA 6330444E15 gene	0	0	U	0	0	U	0	0	U	0	0	U	0	0	U	0	0	U	0
193385	6330500D04Rik	RIKEN cDNA 6330500D04 gene	0	0	U	0	0	U	0	0	U	0	0	U	0	0	U	0	0	U	0
76156	6330503C03Rik	RIKEN cDNA 6330503C03 gene	3	1	3	1	1	-1	0	0	U	2	1	1	1	0	2	1	1	-1	0
101565	6330503K22Rik	RIKEN cDNA 6330503K22 gene	0	0	U	0	0	U	0	0	U	0	0	U	0	0	U	0	0	U	0
236790	6330505F04Rik	RIKEN cDNA 6330505F04 gene	0	0	U	0	0	U	0	0	U	0	0	U	0	1	-3	0	0	U	0
229474	6330505N24Rik	RIKEN cDNA 6330505N24 gene	0	1	-3	2	0	4	0	0	U	2	1	1	2	1	1	1	1	-1	2
268481	6330509G02Rik	RIKEN cDNA 6330509G02 gene	0	0	U	0	0	U	0	0	U	0	0	U	0	0	U	0	0	U	0
320802	6330512M04Rik	RIKEN cDNA 6330512M04 gene	0	0	U	0	0	U	0	0	U	0	1	-3	0	1	-3	0	0	U	0
216166	6330514A18Rik	RIKEN cDNA 6330514A18 gene	0	0	U	0	0	U	0	0	U	0	0	U	0	0	U	0	0	U	0
76161	6330527O06Rik	RIKEN cDNA 6330527O06 gene	0	0	U	0	0	U	0	0	U	0	0	U	0	0	U	0	0	U	0
230678	6330530A05Rik	RIKEN cDNA 6330530A05 gene	0	1	-3	0	0	U	0	0	U	1	0	2	0	0	U	0	0	U	0
434778	6330534C20Rik	RIKEN cDNA 6330534C20 gene	0	0	U	0	0	U	0	0	U	0	0	U	0	0	U	0	0	U	0
76167	6330548G22Rik	RIKEN cDNA 6330548G22 gene	0	0	U	0	0	U	0	0	U	0	0	U	0	0	U	0	0	U	0
229613	6330549D23Rik	RIKEN cDNA 6330549D23 gene	0	0	U	0	0	U	0	0	U	0	0	U	0	0	U	0	0	U	0
229707	6330569M22Rik	RIKEN cDNA 6330569M22 gene	0	0	U	1	0	2	0	0	U	1	1	-1	0	0	U	1	0	2	1
67788	6330577E15Rik	RIKEN cDNA 6330577E15 gene	0	0	U	0	0	U	0	0	U	0	0	U	0	0	U	0	0	U	0
76178	6330578E17Rik	RIKEN cDNA 6330578E17 gene	0	0	U	0	0	U	0	0	U	0	0	U	0	0	U	0	0	U	0
233056	6330581L23Rik	RIKEN cDNA 6330581L23 gene	0	0	U	0	0	U	0	0	U	0	0	U	0	0	U	0	0	U	0
319832	6332401O19Rik	RIKEN cDNA 6332401O19 gene	2	2	-2	2	2	-2	1	0	2	1	1	-1	1	2	-4	2	1	1	2
218440	6430502M16Rik	RIKEN cDNA 6430502M16 gene	1	0	2	1	0	2	0	0	U	0	0	U	1	0	2	0	0	U	0
319517	6430510M02Rik	RIKEN cDNA 6430510M02 gene	0	0	U	0	0	U	0	0	U	0	0	U	0	0	U	0	0	U	0
76886	6430514L14Rik	RIKEN cDNA 6430514L14 gene	0	0	U	0	0	U	0	0	U	0	0	U	0	0	U	0	0	U	0
240843	6430517E21Rik	RIKEN cDNA 6430517E21 gene	0	0	U	0	0	U	0	0	U	0	0	U	0	0	U	0	0	U	0
212390	6430524H05Rik	RIKEN cDNA 6430524H05 gene	0	0	U	0	0	U	0	0	U	0	0	U	0	0	U	0	0	U	0
319748	6430526N21Rik	RIKEN cDNA 6430526N21 gene	0	0	U	0	0	U	0	0	U	0	0	U	0	0	U	0	0	U	0
238330	6430527G18Rik	RIKEN cDNA 6430527G18 gene	0	0	U	1	0	2	0	0	U	0	0	U	0	0	U	0	0	U	0
381933	6430531B16Rik	RIKEN cDNA 6430531B16 gene	0	0	U	0	0	U	0	0	U	0	0	U	0	0	U	0	1	-3	0
226265	6430537H07Rik	RIKEN cDNA 6430537H07 gene	0	0	U	0	0	U	0	0	U	0	0	U	0	0	U	0	0	U	0
234797	6430548M08Rik	RIKEN cDNA 6430548M08 gene	0	0	U	0	0	U	0	0	U	0	0	U	0	0	U	0	0	U	0
245386	6430550H21Rik	RIKEN cDNA 6430550H21 gene	0	0	U	0	0	U	0	0	U	0	0	U	0	0	U	0	0	U	0
619300	6430553K19Rik	RIKEN cDNA 6430553K19 gene	0	0	U	0	0	U	0	0	U	0	0	U	0	0	U	0	0	U	0
235599	6430571L13Rik	RIKEN cDNA 6430571L13 gene	1	1	-1	2	2	-2	3	2	M	3	2	M	3	2	M	3	2	M	2
319582	6430573F11Rik	RIKEN cDNA 6430573F11 gene	0	0	U	0	0	U	0	0	U	0	0	U	0	0	U	0	0	U	0
243300	6430598A04Rik	RIKEN cDNA 6430598A04 gene	1	1	-1	1	0	2	0	0	U	0	1	-3	0	0	U	1	1	-1	1
228491	6430601A21Rik	RIKEN cDNA 6430601A21 gene	0	0	U	0	0	U	0	0	U	0	0	U	0	0	U	0	0	U	0
269997	6430604K15Rik	RIKEN cDNA 6430604K15 gene	0	0	U	0	0	U	0	0	U	0	0	U	0	0	U	0	0	U	0
76229	6430701C03Rik	RIKEN cDNA 6430701C03 gene	0	0	U	0	0	U	0	0	U	0	0	U	0	0	U	0	0	U	0
381280	6430706D22Rik	RIKEN cDNA 6430706D22 gene	0	0	U	0	0	U	0	0	U	0	0	U	0	0	U	0	0	U	0
231842	6530401C20Rik	RIKEN cDNA 6530401C20 gene	0	0	U	0	0	U	0	0	U	0	0	U	0	0	U	0	0	U	0
76219	6530401D17Rik	RIKEN cDNA 6530401D17 gene	2	0	4	1	1	-1	3	1	3	2	2	-2	2	1	1	3	2	M	2
328092	6530401N04Rik	RIKEN cDNA 6530401N04 gene	0	0	U	0	0	U	0	0	U	0	0	U	0	0	U	0	0	U	0
328479	6530402A20	hypothetical protein 6530402A20	0	0	U	0	0	U	0	0	U	0	0	U	0	0	U	0	0	U	0
67797	6530403A03Rik	RIKEN cDNA 6530403A03 gene	0	0	U	0	0	U	0	0	U	0	0	U	0	0	U	0	0	U	0
109050	6530418L21Rik	RIKEN cDNA 6530418L21 gene	3	2	M	1	1	-1	0	2	-5	2	2	-2	2	1	1	3	2	M	2
235610	6620401K05Rik	RIKEN cDNA 6620401K05 gene	0	0	U	0	0	U	0	0	U	0	0	U	0	0	U	0	0	U	0
399588	6720416L17Rik	RIKEN cDNA 6720416L17 gene	0	0	U	0	0	U	0	0	U	0	0	U	0	0	U	0	0	U	0
101314	6720456B07Rik	RIKEN cDNA 6720456B07 gene	0	0	U	0	0	U	0	0	U	0	0	U	0	0	U	0	0	U	0
218989	6720456H20Rik	RIKEN cDNA 6720456H20 gene	0	0	U	0	0	U	0	0	U	0	0	U	0	0	U	0	0	U	0
77117	6720457D02Rik	RIKEN cDNA 6720457D02 gene	0	0	U	0	0	U	0	0	U	0	0	U	0	0	U	0	0	U	0
328162	6720458F09Rik	RIKEN cDNA 6720458F09 gene	0	0	U	0	0	U	0	0	U	0	0	U	0	0	U	0	0	U	0
109212	6720460F02Rik	RIKEN cDNA 6720460F02 gene	0	0	U	0	0	U	0	0	U	0	0	U	0	0	U	0	0	U	0
77744	6720463M24Rik	RIKEN cDNA 6720463M24 gene	0	0	U	0	0	U	0	0	U	0	0	U	0	0	U	0	0	U	0
68099	6720467C03Rik	RIKEN cDNA 6720467C03 gene	0	0	U	0	0	U	0	0	U	1	0	2	0	0	U	0	0	U	0
228778	6820408C15Rik	RIKEN cDNA 6820408C15 gene	0	0	U	0	0	U	0	0	U	0	0	U	0	0	U	0	0	U	0
212569	6820416H06Rik	RIKEN cDNA 6820416H06 gene	0	0	U	0	0	U	0	0	U	0	0	U	0	0	U	0	0	U	0
233905	6820429M01	hypothetical protein 6820429M01	0	0	U	0	0	U	0	0	U	0	0	U	0	0	U	0	0	U	0
432677	7420416P09Rik	RIKEN cDNA 7420416P09 gene	0	0	U	0	0	U	0	0	U	0	0	U	0	0	U	0	0	U	0
546157	7420426K07Rik	RIKEN cDNA 7420426K07 gene	0	0	U	0	0	U	0	0	U	0	0	U	0	0	U	0	0	U	0
329731	7530404M11Rik	RIKEN cDNA 7530404M11 gene	0	0	U	0	1	-3	0	0	U	0	0	U	1	0	2	0	0	U	0
78609	8030411F24Rik	RIKEN cDNA 8030411F24 gene	0	0	U	0	0	U	0	0	U	0	0	U	0	0	U	0	0	U	0
109272	8030451F13Rik	RIKEN cDNA 8030451F13 gene	0	0	U	0	0	U	0	0	U	0	0	U	0	0	U	0	0	U	0
212114	8030451K01Rik	RIKEN cDNA 8030451K01 gene	0	0	U	0	0	U	0	0	U	0	0	U	0	0	U	0	0	U	0
212163	8030462N17Rik	RIKEN cDNA 8030462N17 gene	1	0	2	0	0	U	0	0	U	0	0	U	0	0	U	0	0	U	0
414083	8030463A06Rik	RIKEN cDNA 8030463A06 gene	1	2	-4	0	0	U	1	0	2	0	0	U	0	0	U	2	0	4	0
233893	8030466O12Rik	RIKEN cDNA 8030466O12 gene	0	0	U	0	0	U	0	0	U	0	0	U	0	0	U	0	0	U	0
268807	8230402K04Rik	RIKEN cDNA 8230402K04 gene	0	0	U	0	0	U	0	0	U	0	0	U	0	0	U	0	0	U	0
74528	8430406I07Rik	RIKEN cDNA 8430406I07 gene	0	0	U	2	0	4	2	1	1	1	1	-1	3	1	3	2	2	-2	1
213393	8430408G22Rik	RIKEN cDNA 8430408G22 gene	0	0	U	0	0	U	0	0	U	0	0	U	0	0	U	0	0	U	0
232210	8430410A17Rik	RIKEN cDNA 8430410A17 gene	0	0	U	0	0	U	0	0	U	0	0	U	0	0	U	0	0	U	0
78100	8430410K20Rik	RIKEN cDNA 8430410K20 gene	0	0	U	0	0	U	0	0	U	0	0	U	0	0	U	0	0	U	0
74521	8430415E04Rik	RIKEN cDNA 8430415E04 gene	1	2	-4	1	0	2	0	0	U	2	1	1	1	1	-1	0	2	-5	0
380660	8430416H19Rik	RIKEN cDNA 8430416H19 gene	0	0	U	0	0	U	0	0	U	0	0	U	0	0	U	0	0	U	0
74516	8430417A20Rik	RIKEN cDNA 8430417A20 gene	0	0	U	0	0	U	0	0	U	0	0	U	0	0	U	0	0	U	0
74525	8430419L09Rik	RIKEN cDNA 8430419L09 gene	3	2	M	1	1	-1	0	0	U	1	2	-4	0	2	-5	0	1	-3	1
233806	8430420C20Rik	RIKEN cDNA 8430420C20 gene	0	0	U	0	0	U	0	0	U	0	0	U	0	0	U	0	0	U	0
71508	8430426H19Rik	RIKEN cDNA 8430426H19 gene	0	0	U	0	0	U	0	0	U	0	0	U	0	0	U	0	0	U	0
329540	8430427H17Rik	RIKEN cDNA 8430427H17 gene	2	1	1	1	2	-4	3	2	M	2	1	1	0	0	U	2	1	1	1
71523	8430429K09Rik	RIKEN cDNA 8430429K09 gene	0	0	U	0	0	U	0	0	U	0	0	U	0	0	U	0	0	U	0
101118	8430437G11Rik	RIKEN cDNA 8430437G11 gene	0	1	-3	2	1	1	1	1	-1	1	1	-1	3	1	3	1	1	-1	0
433247	9030012A22Rik	RIKEN cDNA 9030012A22 gene	0	0	U	0	0	U	0	0	U	0	0	U	0	0	U	0	0	U	0
381062	9030025P20Rik	RIKEN cDNA 9030025P20 gene	0	0	U	0	0	U	0	0	U	0	0	U	0	0	U	0	0	U	0
327747	9030224M15Rik	RIKEN cDNA 9030224M15 gene	2	0	4	1	0	2	1	1	-1	0	0	U	0	0	U	1	0	2	0
320336	9030227G01Rik	RIKEN cDNA 9030227G01 gene	0	0	U	0	0	U	0	0	U	0	0	U	0	0	U	0	0	U	0
66815	9030408N13Rik	RIKEN cDNA 9030408N13 gene	0	0	U	0	0	U	0	0	U	0	0	U	0	0	U	0	0	U	0
71529	9030409G11Rik	RIKEN cDNA 9030409G11 gene	0	0	U	0	0	U	0	0	U	0	0	U	0	0	U	0	0	U	0
245282	9030421J09Rik	RIKEN cDNA 9030421J09 gene	0	0	U	0	0	U	0	0	U	0	0	U	0	0	U	0	0	U	0
71566	9030425E11Rik	RIKEN cDNA 9030425E11 gene	1	0	2	1	0	2	1	1	-1	0	0	U	0	0	U	0	1	-3	0
380997	9030605E09Rik	RIKEN cDNA 9030605E09 gene	0	0	U	0	0	U	0	0	U	0	0	U	0	0	U	0	0	U	0
71564	9030607L17Rik	RIKEN cDNA 9030607L17 gene	0	0	U	0	0	U	0	0	U	0	0	U	0	0	U	0	0	U	0
414084	9030611K07Rik	RIKEN cDNA 9030611K07 gene	0	0	U	0	0	U	0	0	U	0	0	U	0	0	U	0	0	U	0
104943	9030611O19Rik	RIKEN cDNA 9030611O19 gene	0	0	U	0	0	U	0	0	U	0	0	U	0	0	U	0	0	U	0
74530	9030612E09Rik	RIKEN cDNA 9030612E09 gene	0	0	U	1	0	2	2	1	1	1	0	2	0	0	U	2	0	4	1
208292	9030612M13Rik	RIKEN cDNA 9030612M13 gene	0	0	U	0	0	U	0	0	U	0	0	U	0	0	U	0	0	U	0
217830	9030617O03Rik	RIKEN cDNA 9030617O03 gene	0	0	U	0	0	U	0	0	U	0	0	U	0	0	U	0	0	U	0
105892	9030619P08Rik	RIKEN cDNA 9030619P08 gene	0	0	U	0	0	U	0	0	U	0	0	U	0	0	U	0	0	U	0
66809	9030623C06Rik	RIKEN cDNA 9030623C06 gene	0	0	U	0	0	U	0	0	U	0	0	U	0	0	U	0	0	U	0
66811	9030623N16Rik	RIKEN cDNA 9030623N16 gene	1	0	2	1	0	2	1	0	2	0	0	U	0	0	U	1	1	-1	0
71517	9030624J02Rik	RIKEN cDNA 9030624J02 gene	0	0	U	0	0	U	0	0	U	0	0	U	0	0	U	0	0	U	0
210808	9030625A04Rik	RIKEN cDNA 9030625A04 gene	0	0	U	0	0	U	0	0	U	0	0	U	0	0	U	0	0	U	0
68303	9130005N14Rik	RIKEN cDNA 9130005N14 gene	0	0	U	0	0	U	0	0	U	0	0	U	0	0	U	0	0	U	0
71583	9130008F23Rik	RIKEN cDNA 9130008F23 gene	0	0	U	0	0	U	0	0	U	0	0	U	0	0	U	0	0	U	0
71617	9130011E15Rik	RIKEN cDNA 9130011E15 gene	0	0	U	0	0	U	0	0	U	0	0	U	0	0	U	0	0	U	0
66818	9130011J15Rik	RIKEN cDNA 9130011J15 gene	0	0	U	0	0	U	0	0	U	0	0	U	0	0	U	0	0	U	0
215772	9130014G24Rik	RIKEN cDNA 9130014G24 gene	0	0	U	0	0	U	0	0	U	0	0	U	0	0	U	0	0	U	0
71607	9130017C17Rik	RIKEN cDNA 9130017C17 gene	0	0	U	0	0	U	0	0	U	0	0	U	0	0	U	0	0	U	0
78906	9130017N09Rik	RIKEN cDNA 9130017N09 gene	3	2	M	3	2	M	3	2	M	3	1	3	3	2	M	3	2	M	3
78921	9130019O22Rik	RIKEN cDNA 9130019O22 gene	0	0	U	0	0	U	0	0	U	0	0	U	0	0	U	0	0	U	0
378878	9130019P16Rik	RIKEN cDNA 9130019P16 gene	0	0	U	0	0	U	0	0	U	0	1	-3	0	1	-3	1	1	-1	0
75761	9130022K13Rik	RIKEN cDNA 9130022K13 gene	0	0	U	0	0	U	0	0	U	0	0	U	0	0	U	0	0	U	0
268706	9130023D20Rik	RIKEN cDNA 9130023D20 gene	0	0	U	0	0	U	0	0	U	0	0	U	0	0	U	0	0	U	0
216549	9130023F12Rik	RIKEN cDNA 9130023F12 gene	0	0	U	0	0	U	0	0	U	0	0	U	0	0	U	0	0	U	0
103406	9130206N08Rik	RIKEN cDNA 9130206N08 gene	0	0	U	0	0	U	0	0	U	0	0	U	0	0	U	0	0	U	0
381319	9130211I03Rik	RIKEN cDNA 9130211I03 gene	0	0	U	0	0	U	0	0	U	0	0	U	0	0	U	0	0	U	0
231440	9130213B05Rik	RIKEN cDNA 9130213B05 gene	0	0	U	0	0	U	0	0	U	0	1	-3	0	0	U	0	0	U	0
319848	9130214H05Rik	RIKEN cDNA 9130214H05 gene	0	0	U	0	0	U	0	0	U	0	0	U	0	0	U	0	0	U	0
328561	9130218O11Rik	RIKEN cDNA 9130218O11 gene	0	0	U	0	0	U	0	0	U	0	0	U	0	0	U	0	0	U	0
77669	9130221D24Rik	RIKEN cDNA 9130221D24 gene	0	0	U	0	0	U	0	0	U	0	0	U	0	0	U	0	0	U	0
77124	9130221H12Rik	RIKEN cDNA 9130221H12 gene	0	0	U	0	1	-3	0	0	U	2	0	4	2	0	4	0	0	U	0
219094	9130227C08Rik	RIKEN cDNA 9130227C08Rik gene	1	0	2	0	0	U	0	0	U	0	0	U	0	0	U	0	0	U	0
231253	9130230L23Rik	RIKEN cDNA 9130230L23 gene	0	0	U	0	0	U	0	0	U	0	0	U	0	0	U	0	0	U	0
75758	9130401M01Rik	RIKEN cDNA 9130401M01 gene	0	0	U	0	0	U	0	1	-3	1	0	2	1	0	2	0	0	U	1
74549	9130404D08Rik	RIKEN cDNA 9130404D08 gene	1	0	2	0	0	U	0	0	U	0	0	U	0	0	U	0	0	U	0
227737	9130404D14Rik	RIKEN cDNA 9130404D14 gene	0	0	U	0	0	U	1	1	-1	0	1	-3	1	1	-1	0	1	-3	0
619326	9130409I23Rik	RIKEN cDNA 9130409I23 gene	0	0	U	0	0	U	0	0	U	0	0	U	0	0	U	0	0	U	0
230726	9130416B15	hypothetical protein 9130416B15	0	0	U	0	0	U	0	0	U	0	0	U	0	0	U	0	1	-3	0
66819	9130422G05Rik	RIKEN cDNA 9130422G05 gene	0	0	U	0	0	U	0	0	U	0	0	U	0	0	U	0	0	U	0
442835	9230002F21Rik	RIKEN cDNA 9230002F21 gene	0	0	U	0	0	U	0	0	U	0	0	U	0	0	U	0	0	U	0
619293	9230009I02Rik	RIKEN cDNA 9230009I02 gene	0	0	U	0	0	U	0	0	U	0	0	U	0	0	U	0	0	U	0
215728	9230019H11Rik	RIKEN cDNA 9230019H11 gene	0	0	U	0	0	U	0	0	U	0	0	U	0	0	U	0	0	U	0
619299	9230020A06Rik	RIKEN cDNA 9230020A06 gene	0	0	U	0	0	U	0	0	U	0	0	U	0	0	U	0	0	U	0
77705	9230104L09Rik	RIKEN cDNA 9230104L09 gene	0	0	U	0	0	U	0	0	U	0	0	U	0	0	U	0	0	U	0
319236	9230105E10Rik	RIKEN cDNA 9230105E10 gene	0	0	U	0	0	U	0	0	U	0	0	U	0	0	U	0	0	U	0
327728	9230106D20Rik	RIKEN cDNA 9230106D20 gene	0	0	U	0	0	U	0	0	U	0	0	U	0	0	U	0	0	U	0
319579	9230107O10Rik	RIKEN cDNA 9230107O10 gene	0	0	U	0	0	U	0	0	U	0	0	U	0	0	U	0	0	U	0
223413	9230109A22Rik	RIKEN cDNA 9230109A22 gene	0	0	U	0	0	U	0	0	U	0	0	U	0	0	U	0	0	U	0
229862	9230109N16	hypothetical protein 9230109N16	0	0	U	0	0	U	0	0	U	0	0	U	0	0	U	0	0	U	0
234912	9230110C19Rik	RIKEN cDNA 9230110C19 gene	0	0	U	0	0	U	0	0	U	0	0	U	0	0	U	0	0	U	0
320800	9230112E08Rik	RIKEN cDNA 9230112E08 gene	0	0	U	0	0	U	0	0	U	0	0	U	0	0	U	0	0	U	0
78242	9230117E20Rik	RIKEN cDNA 9230117E20 gene	0	0	U	0	0	U	0	0	U	0	0	U	0	0	U	0	0	U	0
77125	9230117N10Rik	RIKEN cDNA 9230117N10 gene	0	0	U	0	0	U	0	0	U	0	0	U	0	0	U	0	0	U	0
319890	9330120H11Rik	RIKEN cDNA 9330120H11 gene	0	0	U	0	0	U	0	0	U	0	0	U	0	0	U	0	0	U	0
319609	9330132A10Rik	RIKEN cDNA 9330132A10 gene	0	0	U	0	0	U	0	0	U	0	0	U	0	0	U	0	0	U	0
319574	9330133O14Rik	RIKEN cDNA 9330133O14 gene	0	0	U	0	0	U	1	0	2	0	0	U	0	0	U	2	1	1	2
442799	9330154J02Rik	RIKEN cDNA 9330154J02 gene	0	0	U	1	0	2	1	2	-4	1	1	-1	2	0	4	2	2	-2	1
319829	9330154K18Rik	RIKEN cDNA 9330154K18 gene	0	0	U	0	0	U	0	0	U	0	0	U	0	0	U	0	0	U	0
320756	9330155M09Rik	RIKEN cDNA 9330155M09 gene	0	0	U	0	0	U	0	0	U	0	0	U	0	0	U	0	0	U	0
320106	9330158F14Rik	RIKEN cDNA 9330158F14 gene	0	0	U	0	0	U	0	0	U	0	0	U	0	0	U	0	0	U	0
319472	9330158H04Rik	RIKEN cDNA 9330158H04 gene	0	0	U	0	0	U	0	0	U	0	0	U	0	0	U	0	0	U	0
619296	9330172E22Rik	RIKEN cDNA 9330172E22 gene	0	0	U	0	0	U	0	0	U	0	0	U	0	0	U	0	0	U	0
320377	9330175E14Rik	RIKEN cDNA 9330175E14 gene	0	0	U	0	0	U	0	0	U	0	0	U	0	0	U	0	0	U	0
109280	9330176C04Rik	RIKEN cDNA 9330176C04 gene	0	0	U	0	0	U	0	0	U	0	0	U	0	0	U	0	0	U	0
77268	9330180L21Rik	RIKEN cDNA 9330180L21 gene	0	0	U	0	0	U	0	0	U	0	0	U	0	0	U	0	0	U	0
231014	9330182L06Rik	RIKEN cDNA 9330182L06 gene	1	1	-1	1	0	2	0	0	U	0	0	U	0	0	U	0	0	U	0
381572	9430007A20Rik	RIKEN cDNA 9430007A20 gene	0	0	U	0	0	U	0	0	U	0	0	U	0	0	U	0	0	U	0
234023	9430010O03Rik	RIKEN cDNA 9430010O03 gene	0	0	U	0	0	U	0	0	U	0	0	U	0	0	U	0	0	U	0
230996	9430015G10Rik	RIKEN cDNA 9430015G10 gene	0	0	U	0	0	U	0	0	U	0	0	U	0	0	U	0	0	U	0
225152	9430022F06Rik	RIKEN cDNA 9430022F06 gene	0	0	U	0	0	U	0	0	U	0	0	U	0	0	U	0	0	U	0
68118	9430023L20Rik	RIKEN cDNA 9430023L20 gene	0	0	U	0	0	U	0	0	U	0	0	U	0	0	U	0	0	U	0
442813	9430025C20Rik	RIKEN cDNA 9430025C20 gene	0	0	U	0	0	U	0	0	U	0	0	U	0	0	U	0	0	U	0
225617	9430028L06Rik	RIKEN cDNA 9430028L06 gene	0	0	U	0	0	U	0	0	U	0	0	U	0	0	U	0	0	U	0
241134	9430031J16Rik	RIKEN cDNA 9430031J16 gene	0	0	U	0	0	U	0	0	U	0	0	U	0	0	U	0	0	U	0
231093	9430057O19Rik	RIKEN cDNA 9430057O19 gene	0	0	U	0	0	U	0	0	U	0	0	U	0	0	U	0	0	U	0
241075	9430067K14Rik	RIKEN cDNA 9430067K14 gene	0	0	U	0	0	U	0	0	U	0	0	U	0	0	U	0	0	U	0
211383	9430069J07Rik	RIKEN cDNA 9430069J07 gene	0	0	U	0	0	U	0	0	U	0	0	U	0	0	U	0	0	U	0
77352	9430070O13Rik	RIKEN cDNA 9430070O13 gene	0	0	U	0	0	U	0	0	U	0	0	U	0	0	U	0	0	U	0
320590	9430071P14Rik	RIKEN cDNA 9430071P14 gene	0	0	U	0	0	U	0	0	U	0	0	U	0	0	U	0	0	U	0
320321	9430077A04Rik	RIKEN cDNA 9430077A04 gene	0	0	U	0	0	U	0	0	U	0	0	U	0	0	U	0	0	U	0
619307	9430078G10Rik	RIKEN cDNA 9430078G10 gene	3	1	3	1	0	2	0	0	U	1	0	2	0	0	U	0	0	U	1
68117	9430083G14Rik	RIKEN cDNA 9430083G14 gene	0	0	U	0	0	U	0	0	U	0	0	U	0	0	U	0	0	U	0
329514	9430083I22	hypothetical protein 9430083I22	0	0	U	0	0	U	0	0	U	0	0	U	0	0	U	0	0	U	0
319245	9430097D07Rik	RIKEN cDNA 9430097D07 gene	0	0	U	0	0	U	1	1	-1	0	0	U	0	0	U	0	0	U	0
77090	9430098E02Rik	RIKEN cDNA 9430098E02 gene	0	0	U	0	0	U	0	0	U	0	0	U	0	0	U	0	0	U	0
77432	9530002B09Rik	RIKEN cDNA 9530002B09 gene	0	0	U	0	0	U	0	0	U	0	0	U	0	0	U	0	0	U	0
77424	9530002K18Rik	RIKEN cDNA 9530002K18 gene	0	0	U	0	0	U	0	0	U	0	0	U	0	0	U	0	0	U	0
77397	9530003J23Rik	RIKEN cDNA 9530003J23 gene	0	0	U	0	0	U	0	0	U	0	0	U	0	0	U	0	0	U	0
329557	9530004A22Rik	RIKEN cDNA 9530004A22	0	0	U	0	0	U	0	0	U	0	0	U	0	0	U	0	0	U	0
109254	9530008L14Rik	RIKEN cDNA 9530008L14 gene	0	0	U	0	0	U	0	0	U	0	0	U	0	0	U	0	0	U	0
320305	9530009G21Rik	RIKEN cDNA 9530009G21 gene	0	0	U	0	0	U	0	0	U	0	0	U	0	0	U	0	0	U	0
619310	9530015I07Rik	RIKEN cDNA 9530015I07 gene	0	0	U	0	0	U	0	0	U	0	0	U	0	0	U	0	0	U	0
101240	9530020G05Rik	RIKEN cDNA 9530020G05 gene	0	0	U	0	0	U	0	0	U	0	0	U	0	0	U	0	0	U	0
78611	9530048O09Rik	RIKEN cDNA 9530048O09 gene	0	0	U	0	0	U	0	0	U	0	0	U	0	0	U	0	0	U	0
319482	9530053A07Rik	RIKEN cDNA 9530053A07 gene	0	0	U	0	0	U	0	0	U	0	0	U	0	0	U	0	0	U	0
320650	9530056K15Rik	RIKEN cDNA 9530056K15 gene	0	0	U	0	0	U	0	0	U	0	0	U	0	0	U	0	0	U	0
68241	9530058B02Rik	RIKEN cDNA 9530058B02 gene	0	0	U	0	0	U	0	0	U	0	0	U	0	0	U	0	0	U	0
214112	9530066K23Rik	RIKEN cDNA 9530066K23 gene	0	0	U	0	0	U	0	0	U	0	0	U	0	0	U	0	0	U	0
213673	9530068E07Rik	RIKEN cDNA 9530068E07 gene	0	0	U	0	0	U	0	0	U	0	0	U	0	0	U	0	0	U	0
68283	9530077C05Rik	RIKEN cDNA 9530077C05 gene	0	0	U	0	0	U	0	0	U	0	0	U	0	0	U	0	0	U	0
319247	9530080O11Rik	RIKEN cDNA 9530080O11 gene	0	0	U	0	0	U	0	0	U	0	0	U	0	0	U	0	0	U	0
442822	9530085L02Rik	RIKEN cDNA 9530085L02 gene	0	0	U	0	0	U	0	0	U	0	0	U	0	0	U	0	0	U	0
320440	9530091C08Rik	RIKEN cDNA 9530091C08 gene	0	0	U	0	0	U	0	0	U	0	0	U	0	0	U	0	0	U	0
320640	9530098N22Rik	RIKEN cDNA 9530098N22 gene	0	0	U	0	0	U	0	0	U	0	0	U	0	0	U	0	0	U	0
269637	9630008K15Rik	RIKEN cDNA 9630008K15 gene	0	0	U	0	0	U	0	0	U	0	0	U	0	0	U	0	0	U	0
319743	9630013D21Rik	RIKEN cDNA 9630013D21 gene	3	2	M	3	2	M	3	2	M	2	2	-2	3	2	M	3	2	M	3
381155	9630014M24Rik	RIKEN cDNA 9630014M24 gene	3	2	M	1	0	2	1	0	2	2	1	1	0	1	-3	0	2	-5	2
320111	9630019K15Rik	RIKEN cDNA 9630019K15 gene	0	1	-3	0	0	U	0	0	U	0	0	U	0	0	U	0	0	U	0
319562	9630028B13Rik	RIKEN cDNA 9630028B13 gene	0	0	U	0	0	U	0	0	U	0	0	U	0	0	U	0	0	U	0
58227	9630031F12Rik	RIKEN cDNA 9630031F12 gene	0	0	U	0	0	U	0	0	U	0	0	U	0	0	U	0	0	U	0
319801	9630033F20Rik	RIKEN cDNA 9630033F20 gene	0	0	U	0	0	U	0	0	U	0	0	U	0	0	U	0	0	U	0
442798	9630041A04Rik	RIKEN cDNA 9630041A04 gene	0	0	U	0	0	U	0	0	U	0	0	U	0	0	U	0	0	U	0
214779	9630041N07Rik	RIKEN cDNA 9630041N07 gene	0	0	U	0	0	U	0	0	U	0	0	U	0	0	U	0	0	U	0
270624	9630042H07Rik	RIKEN cDNA 9630042H07 gene	0	0	U	0	0	U	0	0	U	0	0	U	0	0	U	0	0	U	0
105439	9630044O09Rik	RIKEN cDNA 9630044O09 gene	0	0	U	0	0	U	0	0	U	0	0	U	0	0	U	0	0	U	0
224143	9630046K23Rik	RIKEN cDNA 9630046K23 gene	0	0	U	0	0	U	0	0	U	0	0	U	1	1	-1	0	0	U	0
327900	9630054F20Rik	RIKEN cDNA 9630054F20 gene	3	1	3	0	0	U	0	0	U	1	0	2	1	1	-1	0	0	U	2
226744	9630058J23Rik	RIKEN cDNA 9630058J23 gene	0	0	U	0	0	U	0	0	U	0	0	U	0	0	U	0	0	U	0
77577	9830002I17Rik	RIKEN cDNA 9830002I17 gene	0	0	U	0	0	U	0	0	U	0	0	U	0	0	U	0	0	U	0
277898	9830102E05Rik	RIKEN cDNA 9830102E05 gene	0	0	U	0	0	U	0	0	U	0	0	U	0	0	U	0	0	U	0
328829	9830107B12Rik	RIKEN cDNA 9830107B12 gene	1	2	-4	1	1	-1	3	1	3	2	2	-2	3	2	M	3	1	3	2
226438	9830123M21Rik	RIKEN cDNA 9830123M21 gene	0	0	U	0	0	U	0	0	U	0	0	U	0	0	U	0	0	U	0
219105	9830124H08Rik	RIKEN cDNA 9830124H08 gene	0	0	U	1	0	2	2	1	1	1	1	-1	2	0	4	1	0	2	0
238875	9830130M13Rik	RIKEN cDNA 9830130M13 gene	0	0	U	0	0	U	0	0	U	0	0	U	0	0	U	0	0	U	0
442827	9830134C10Rik	RIKEN cDNA 9830134C10 gene	0	0	U	0	0	U	0	0	U	0	0	U	0	0	U	0	0	U	0
229900	9830147J24Rik	RIKEN cDNA 9830147J24 gene	0	0	U	0	0	U	0	0	U	0	0	U	0	0	U	0	0	U	0
320711	9830147P19Rik	RIKEN cDNA 9830147P19 gene	0	0	U	1	0	2	0	0	U	0	0	U	0	0	U	0	0	U	0
414109	9830163H01Rik	RIKEN cDNA 9830163H01 gene	0	0	U	0	0	U	0	0	U	0	0	U	0	0	U	0	0	U	0
217705	9830169C18Rik	RIKEN cDNA 9830169C18 gene	0	0	U	0	0	U	0	0	U	0	0	U	0	0	U	0	0	U	0
268759	9930012K11Rik	RIKEN cDNA 9930012K11 gene	0	0	U	0	0	U	0	0	U	0	0	U	0	0	U	0	0	U	0
80982	9930013L23Rik	RIKEN cDNA 9930013L23 gene	0	0	U	0	0	U	0	0	U	0	0	U	0	0	U	0	0	U	0
320469	9930014A18Rik	RIKEN cDNA 9930014A18 gene	1	0	2	0	0	U	0	0	U	0	0	U	1	0	2	0	0	U	0
319259	9930021D14Rik	RIKEN cDNA 9930021D14 gene	0	0	U	0	1	-3	0	1	-3	0	1	-3	1	0	2	0	1	-3	2
240613	9930021J03Rik	RIKEN cDNA 9930021J03 gene	0	0	U	0	0	U	0	0	U	0	0	U	0	0	U	0	0	U	0
229488	9930021J17Rik	RIKEN cDNA 9930021J17 gene	0	0	U	0	0	U	0	0	U	0	0	U	0	0	U	0	0	U	0
320509	9930022D16Rik	RIKEN cDNA 9930022D16 gene	0	0	U	0	0	U	0	0	U	0	0	U	0	0	U	0	0	U	0
226245	9930023K05Rik	RIKEN cDNA 9930023K05 gene	0	0	U	0	0	U	0	0	U	0	0	U	0	0	U	0	0	U	0
226418	9930028C20Rik	RIKEN cDNA 9930028C20 gene	0	0	U	0	0	U	0	0	U	0	0	U	0	0	U	0	0	U	0
320454	9930032O22Rik	RIKEN cDNA 9930032O22 gene	0	0	U	0	0	U	0	0	U	0	0	U	0	0	U	0	0	U	0
319503	9930038B18Rik	RIKEN cDNA 9930038B18 gene	0	0	U	0	0	U	0	0	U	0	0	U	0	0	U	0	0	U	0
320040	9930039A11Rik	RIKEN cDNA 9930039A11 gene	0	0	U	0	0	U	0	0	U	0	0	U	0	0	U	0	0	U	0
194268	9930104L06Rik	RIKEN cDNA 9930104L06 gene	0	0	U	0	0	U	0	0	U	0	0	U	0	0	U	0	0	U	0
270328	9930109F21Rik	RIKEN cDNA 9930109F21 gene	0	0	U	0	0	U	0	0	U	0	0	U	0	0	U	0	0	U	0
245240	9930111J21Rik	RIKEN cDNA 9930111J21 gene	0	0	U	0	0	U	0	0	U	0	0	U	0	0	U	0	0	U	0
320782	9930117H01Rik	RIKEN cDNA 9930117H01 gene	0	0	U	0	0	U	0	0	U	0	0	U	0	0	U	0	0	U	0
50518	a	nonagouti	0	0	U	0	0	U	0	0	U	0	0	U	0	0	U	0	0	U	0
230613	A030001H23Rik	RIKEN cDNA A030001H23 gene	0	0	U	0	0	U	0	0	U	0	0	U	0	0	U	0	0	U	0
109314	A030004J04Rik	RIKEN cDNA A030004J04 gene	0	0	U	0	0	U	0	0	U	0	0	U	0	0	U	0	0	U	0
319530	A030007D23Rik	RIKEN cDNA A030007D23 gene	0	0	U	0	0	U	0	0	U	0	0	U	0	0	U	0	0	U	0
68252	A030007L17Rik	RIKEN cDNA A030007L17 gene	0	0	U	0	0	U	0	0	U	0	0	U	0	0	U	0	0	U	0
328264	A030007L22	hypothetical protein A030007L22	0	0	U	0	0	U	0	0	U	0	0	U	0	0	U	0	0	U	0
328231	A030008J09	hypothetical protein A030008J09	0	0	U	0	0	U	0	0	U	0	0	U	0	0	U	0	0	U	0
68159	A030009B12Rik	RIKEN cDNA A030009B12 gene	0	0	U	0	0	U	0	0	U	0	0	U	0	0	U	0	0	U	0
80515	A030009H04Rik	RIKEN cDNA A030009H04 gene	0	0	U	0	0	U	0	0	U	0	0	U	1	0	2	0	0	U	0
240916	A030011M19	hypothetical protein A030011M19	0	0	U	0	0	U	0	0	U	0	0	U	0	0	U	0	0	U	0
329918	A030013N09Rik	RIKEN cDNA A030013N09 gene	0	0	U	0	0	U	0	0	U	0	0	U	0	0	U	0	0	U	0
245403	A130007F10Rik	RIKEN cDNA A130007F10 gene	0	0	U	0	0	U	0	0	U	0	0	U	0	0	U	0	0	U	0
319266	A130010J15Rik	RIKEN cDNA A130010J15 gene	0	0	U	0	0	U	0	0	U	0	0	U	0	0	U	0	0	U	0
319630	A130014H13Rik	RIKEN cDNA A130014H13 gene	0	0	U	0	0	U	0	0	U	0	0	U	0	0	U	0	0	U	0
101351	A130022J15Rik	RIKEN cDNA A130022J15 gene	0	0	U	0	0	U	0	0	U	0	0	U	0	0	U	0	0	U	0
320569	A130023I24Rik	RIKEN cDNA A130023I24 gene	0	0	U	0	0	U	0	0	U	0	0	U	0	0	U	0	0	U	0
547176	A130028J20Rik	RIKEN cDNA A130028J20 gene	0	0	U	0	0	U	0	0	U	0	0	U	0	0	U	0	0	U	0
277395	A130030D10Rik	RIKEN cDNA A130030D10 gene	0	0	U	0	0	U	0	0	U	0	0	U	0	0	U	0	0	U	0
328839	A130033B22	hypothetical protein A130033B22	0	0	U	0	0	U	0	0	U	0	0	U	0	0	U	0	0	U	0
381091	A130038H09Rik	RIKEN cDNA A130038H09 gene	0	0	U	0	0	U	0	0	U	0	0	U	0	0	U	0	0	U	0
216119	A130042E20Rik	RIKEN cDNA A130042E20 gene	0	0	U	0	0	U	0	0	U	0	0	U	0	0	U	0	0	U	0
320138	A130050O07Rik	RIKEN cDNA A130050O07 gene	0	0	U	0	0	U	0	0	U	0	0	U	0	0	U	0	0	U	0
442804	A130066N16Rik	RIKEN cDNA A130066N16 gene	0	0	U	0	0	U	0	0	U	0	0	U	0	0	U	0	0	U	0
279882	A130082M07Rik	RIKEN cDNA A130082M07 gene	0	0	U	0	0	U	0	0	U	0	0	U	0	0	U	0	0	U	0
320495	A130090K04Rik	RIKEN cDNA A130090K04 gene	0	0	U	0	0	U	0	0	U	0	0	U	0	0	U	0	0	U	0
241303	A130092J06Rik	RIKEN cDNA A130092J06 gene	0	0	U	0	0	U	0	0	U	0	0	U	0	0	U	0	0	U	1
218314	A230042K10Rik	RIKEN cDNA A230042K10 gene	0	0	U	0	0	U	0	1	-3	0	0	U	1	0	2	0	0	U	1
319278	A230050P20Rik	RIKEN cDNA A230050P20 gene	0	0	U	0	0	U	0	0	U	0	0	U	0	0	U	0	0	U	0
216792	A230051G13Rik	RIKEN cDNA A230051G13 gene	0	0	U	0	0	U	0	0	U	0	0	U	0	0	U	0	0	U	0
442796	A230052G05Rik	RIKEN cDNA A230052G05 gene	0	0	U	0	0	U	0	0	U	0	0	U	0	1	-3	0	0	U	0
320845	A230056P14Rik	RIKEN cDNA A230056P14 gene	0	0	U	0	0	U	0	0	U	0	0	U	0	0	U	0	0	U	0
231326	A230062G08Rik	RIKEN cDNA A230062G08 gene	0	0	U	0	0	U	0	0	U	0	0	U	0	0	U	0	0	U	0
319555	A230063L24Rik	RIKEN cDNA A230063L24 gene	0	0	U	0	0	U	0	0	U	0	0	U	0	0	U	0	0	U	0
241694	A230067G21Rik	RIKEN cDNA A230067G21 gene	0	0	U	0	0	U	0	0	U	0	0	U	0	0	U	0	0	U	0
320587	A230069A22Rik	RIKEN cDNA A230069A22 gene	0	0	U	0	0	U	0	0	U	0	0	U	0	0	U	0	0	U	0
619290	A230072I06Rik	RIKEN cDNA A230072I06 gene	0	0	U	0	0	U	0	0	U	0	0	U	0	0	U	0	0	U	0
215413	A230074B11Rik	RIKEN cDNA A230074B11 gene	0	0	U	0	0	U	0	0	U	0	0	U	0	0	U	0	0	U	0
319998	A230078I05Rik	RIKEN cDNA A230078I05 gene	1	1	-1	0	0	U	0	0	U	1	1	-1	1	1	-1	0	0	U	2
240960	A230079K17Rik	RIKEN cDNA A230079K17 gene	0	0	U	0	0	U	0	0	U	0	0	U	0	0	U	0	0	U	0
442825	A230083G16Rik	RIKEN cDNA A230083G16 gene	3	0	5	0	0	U	0	0	U	1	0	2	0	0	U	0	0	U	1
328971	A230091H23Rik	RIKEN cDNA A230091H23 gene	0	0	U	0	0	U	0	0	U	0	0	U	0	0	U	0	0	U	0
330552	A230097C02	hypothetical protein A230097C02	0	0	U	0	0	U	0	0	U	0	0	U	0	0	U	0	0	U	0
231510	A230097K15Rik	RIKEN cDNA A230097K15 gene	0	0	U	0	0	U	0	0	U	0	0	U	0	0	U	0	0	U	0
231717	A230106M15Rik	RIKEN cDNA A230106M15 gene	0	0	U	0	0	U	0	0	U	0	0	U	0	0	U	0	0	U	0
329274	A230106N23	hypothetical protein A230106N23	0	0	U	0	0	U	0	0	U	0	0	U	0	0	U	0	0	U	0
320225	A230107C01Rik	RIKEN cDNA A230107C01 gene	0	0	U	0	0	U	0	0	U	0	0	U	1	0	2	0	0	U	1
268859	A2bp1	ataxin 2 binding protein 1	0	0	U	0	0	U	0	0	U	2	0	4	2	1	1	0	1	-3	0
232345	A2m	alpha-2-macroglobulin	0	0	U	0	0	U	0	0	U	0	0	U	0	0	U	0	0	U	0
234624	A330008L17Rik	RIKEN cDNA A330008L17 gene	0	0	U	0	1	-3	0	1	-3	1	0	2	1	0	2	1	1	-1	0
215890	A330019N05Rik	RIKEN cDNA A330019N05 gene	0	0	U	0	0	U	0	0	U	1	1	-1	2	1	1	1	0	2	1
207686	A330021E22Rik	RIKEN cDNA A330021E22 gene	0	0	U	0	0	U	0	0	U	0	0	U	0	0	U	0	0	U	0
654821	A330041C17Rik	RIKEN cDNA A330041C17 gene	0	0	U	0	0	U	0	0	U	0	0	U	0	0	U	0	0	U	0
319556	A330041J22Rik	RIKEN cDNA A330041J22 gene	0	0	U	0	0	U	0	0	U	0	0	U	0	0	U	0	0	U	0
230822	A330049M08Rik	RIKEN cDNA A330049M08 gene	0	0	U	0	0	U	0	0	U	0	0	U	0	0	U	0	0	U	0
654424	A330050B17Rik	RIKEN cDNA A330050B17 gene	0	0	U	0	0	U	0	0	U	0	0	U	0	0	U	0	0	U	0
327958	A330068P14Rik	RIKEN cDNA A330068P14 gene	3	2	M	3	2	M	3	2	M	3	2	M	3	2	M	3	2	M	3
381673	A330070K13Rik	RIKEN cDNA A330070K13 gene	0	0	U	0	0	U	0	0	U	0	0	U	0	0	U	0	0	U	0
77771	A330102K23Rik	RIKEN cDNA A330102K23 gene	0	0	U	0	0	U	0	0	U	0	0	U	0	0	U	0	0	U	0
77767	A330104H05Rik	RIKEN cDNA A330104H05 gene	0	0	U	0	0	U	0	0	U	0	0	U	0	0	U	0	0	U	0
215493	A3galt2	alpha 1,3-galactosyltransferase 2 (isoglobotriaosylceramide synthase)	0	0	U	0	0	U	0	0	U	0	0	U	0	0	U	0	0	U	0
97159	A430005L14Rik	RIKEN cDNA A430005L14 gene	0	0	U	0	0	U	0	0	U	0	0	U	0	0	U	0	0	U	0
319665	A430010J10Rik	RIKEN cDNA A430010J10 gene	0	0	U	0	0	U	0	0	U	0	0	U	0	0	U	0	0	U	0
214191	A430025D11Rik	RIKEN cDNA A430025D11 gene	0	0	U	0	0	U	0	0	U	0	0	U	0	0	U	0	0	U	0
243308	A430033K04Rik	RIKEN cDNA A430033K04 gene	0	0	U	0	0	U	0	0	U	0	0	U	0	0	U	0	0	U	0
235327	A430041E03	hypothetical protein A430041E03	0	0	U	0	0	U	0	0	U	0	0	U	0	0	U	0	0	U	0
319486	A430057M04Rik	RIKEN cDNA A430057M04 gene	0	0	U	0	0	U	0	0	U	0	0	U	0	0	U	0	0	U	0
217122	A430060F13Rik	RIKEN cDNA A430060F13 gene	0	0	U	0	0	U	0	0	U	0	0	U	0	0	U	0	0	U	0
329421	A430065P19Rik	RIKEN cDNA A430065P19 gene	0	0	U	0	0	U	0	0	U	0	0	U	0	0	U	0	0	U	0
329919	A430070M19	hypothetical protein A430070M19	0	0	U	0	0	U	0	0	U	0	0	U	0	0	U	0	0	U	0
319637	A430072C10Rik	RIKEN cDNA A430072C10 gene	0	0	U	0	0	U	0	0	U	0	0	U	0	0	U	0	0	U	0
319493	A430078G23Rik	RIKEN cDNA A430078G23 gene	0	0	U	0	0	U	0	0	U	0	0	U	0	0	U	0	0	U	0
218739	A430083B19Rik	RIKEN cDNA A430083B19 gene	0	0	U	0	0	U	0	0	U	0	0	U	0	0	U	0	0	U	0
331195	A430089I19Rik	RIKEN cDNA A430089I19 gene	0	0	U	0	0	U	0	0	U	0	0	U	0	0	U	0	0	U	0
195564	A430090E18Rik	RIKEN cDNA A430090E18 gene	0	0	U	0	0	U	0	0	U	0	0	U	0	0	U	0	0	U	0
319803	A430090L17Rik	RIKEN cDNA A430090L17 gene	0	0	U	0	0	U	0	0	U	0	0	U	0	0	U	0	0	U	0
403202	A430093F15Rik	RIKEN cDNA A430093F15 gene	0	0	U	0	0	U	0	0	U	0	0	U	0	0	U	1	0	2	0
214239	A430105I19Rik	RIKEN cDNA A430105I19 gene	0	0	U	1	0	2	1	0	2	0	0	U	1	0	2	0	0	U	2
108686	A430106J12Rik	RIKEN cDNA A430106J12 gene	0	0	U	0	0	U	0	0	U	0	0	U	0	0	U	0	0	U	0
320898	A430107P09Rik	RIKEN cDNA A430107P09 gene	0	0	U	0	0	U	0	0	U	0	0	U	0	0	U	0	0	U	0
384382	A430108E01Rik	RIKEN cDNA A430108E01 gene	0	0	U	0	0	U	0	0	U	0	0	U	0	0	U	0	0	U	0
269855	A430110N23Rik	RIKEN cDNA A430110N23 gene	0	0	U	0	0	U	0	0	U	0	0	U	0	0	U	0	0	U	0
239559	A4galt	alpha 1,4-galactosyltransferase	0	0	U	0	0	U	0	0	U	0	0	U	0	0	U	0	0	U	0
329562	A530013C23Rik	RIKEN cDNA A530013C23 gene	1	1	-1	0	0	U	0	0	U	0	1	-3	0	1	-3	0	0	U	0
319942	A530016L24Rik	RIKEN cDNA A530016L24 gene	0	0	U	0	0	U	0	0	U	0	0	U	0	0	U	0	0	U	0
319660	A530016O06Rik	RIKEN cDNA A530016O06 gene	0	0	U	0	0	U	0	0	U	0	0	U	0	0	U	0	0	U	0
330578	A530021J07	hypothetical protein A530021J07	0	0	U	0	0	U	0	0	U	0	0	U	0	0	U	0	0	U	0
244183	A530023O14Rik	RIKEN cDNA A530023O14 gene	0	0	U	0	0	U	0	0	U	0	0	U	0	0	U	0	0	U	0
381287	A530032D15Rik	RIKEN cDNA A530032D15Rik gene	0	0	U	0	0	U	0	0	U	0	0	U	0	0	U	0	0	U	0
621875	A530040E14Rik	RIKEN cDNA A530040E14 gene	0	0	U	0	0	U	0	0	U	0	0	U	0	0	U	0	0	U	0
208079	A530053G22Rik	RIKEN cDNA A530053G22 gene	0	0	U	0	0	U	0	0	U	0	0	U	0	0	U	0	0	U	0
212281	A530054K11Rik	RIKEN cDNA A530054K11 gene	0	0	U	0	0	U	0	0	U	0	0	U	0	0	U	0	0	U	0
328830	A530064D06Rik	RIKEN cDNA A530064D06 gene	3	2	M	3	2	M	3	2	M	3	2	M	2	1	1	3	2	M	3
319742	A530065I17Rik	RIKEN cDNA A530065I17 gene	0	0	U	0	0	U	0	0	U	0	0	U	0	0	U	0	0	U	0
320541	A530082C11Rik	RIKEN cDNA A530082C11 gene	0	0	U	0	0	U	0	0	U	0	0	U	0	0	U	0	0	U	0
193003	A530088H08Rik	RIKEN cDNA A530088H08 gene	0	0	U	0	0	U	0	0	U	0	0	U	0	0	U	0	0	U	0
212167	A530088I07Rik	RIKEN cDNA A530088I07 gene	0	0	U	0	0	U	0	0	U	0	0	U	0	0	U	0	0	U	0
103199	A530089I17Rik	RIKEN cDNA A530089I17 gene	0	0	U	0	0	U	0	0	U	0	0	U	0	0	U	0	0	U	0
238693	A530094I17Rik	RIKEN cDNA A530094I17 gene	0	0	U	0	0	U	0	0	U	0	0	U	0	0	U	0	0	U	0
210373	A530095I07Rik	RIKEN cDNA A530095I07 gene	0	0	U	0	0	U	0	0	U	0	0	U	0	0	U	0	0	U	0
433294	A530098C11Rik	RIKEN cDNA A530098C11 gene	0	0	U	0	0	U	0	0	U	0	0	U	0	0	U	0	0	U	0
319293	A530099J19Rik	RIKEN cDNA A530099J19 gene	0	0	U	0	0	U	0	0	U	0	0	U	0	0	U	0	0	U	0
414091	A630001O12Rik	RIKEN cDNA A630001O12 gene	0	0	U	0	0	U	0	0	U	0	0	U	0	0	U	0	0	U	0
320743	A630005I04Rik	RIKEN cDNA A630005I04 gene	0	0	U	0	0	U	0	0	U	0	0	U	0	0	U	0	0	U	0
213993	A630007B06Rik	RIKEN cDNA A630007B06 gene	0	0	U	1	1	-1	0	2	-5	1	1	-1	1	1	-1	2	2	-2	1
329541	A630008I04	hypothetical protein A630008I04	0	0	U	0	0	U	0	0	U	0	0	U	0	0	U	0	0	U	0
245381	A630014H24Rik	RIKEN cDNA A630014H24 gene	0	0	U	0	0	U	0	0	U	0	0	U	0	0	U	0	0	U	0
245695	A630018P17Rik	RIKEN cDNA A630018P17 gene	0	0	U	0	0	U	0	0	U	0	0	U	0	0	U	0	0	U	0
231603	A630023P12Rik	RIKEN cDNA A630023P12 gene	0	0	U	0	0	U	0	0	U	0	0	U	0	0	U	0	0	U	0
232408	A630024B12Rik	RIKEN cDNA A630024B12 gene	0	0	U	0	0	U	0	0	U	0	0	U	0	0	U	0	0	U	0
212391	A630025C20Rik	RIKEN cDNA A630025C20 gene	1	2	-4	1	2	-4	0	0	U	0	0	U	0	0	U	1	1	-1	2
240041	A630033E08Rik	RIKEN cDNA A630033E08 gene	0	0	U	0	0	U	0	0	U	0	0	U	0	0	U	0	0	U	0
213438	A630033H20Rik	RIKEN cDNA A630033H20 gene	0	0	U	0	0	U	0	0	U	0	0	U	0	0	U	0	0	U	0
330305	A630038D02	hypothetical protein A630038D02	0	0	U	0	0	U	0	0	U	0	0	U	0	0	U	0	0	U	0
106894	A630042L21Rik	RIKEN cDNA A630042L21 gene	0	0	U	0	0	U	0	0	U	0	0	U	0	0	U	0	0	U	0
271981	A630047E20Rik	RIKEN cDNA A630047E20 gene	0	0	U	0	0	U	0	0	U	0	0	U	0	0	U	0	0	U	0
319701	A630050E13Rik	RIKEN cDNA A630050E13 gene	0	0	U	0	0	U	0	0	U	0	0	U	0	0	U	0	0	U	0
320757	A630052C17Rik	RIKEN cDNA A630052C17 gene	0	0	U	0	0	U	0	0	U	0	0	U	0	0	U	0	0	U	0
211922	A630054L15Rik	RIKEN cDNA A630054L15 gene	0	0	U	0	0	U	0	0	U	0	0	U	0	0	U	0	0	U	0
223970	A630055G03Rik	RIKEN cDNA A630055G03 gene	0	0	U	0	0	U	0	0	U	0	0	U	0	0	U	0	0	U	0
215900	A630077B13Rik	RIKEN cDNA A630077B13 gene	0	0	U	0	0	U	0	0	U	0	0	U	0	0	U	0	0	U	0
338523	A630082K20Rik	RIKEN cDNA A630082K20 gene	2	2	-2	2	2	-2	0	0	U	2	1	1	1	2	-4	2	1	1	2
330828	A630085K21	hypothetical protein A630085K21	0	0	U	0	0	U	0	0	U	0	0	U	0	0	U	0	0	U	0
233544	A630091E08Rik	RIKEN cDNA A630091E08 gene	0	0	U	0	0	U	0	0	U	0	0	U	0	0	U	0	0	U	0
235973	A630095E13Rik	RIKEN cDNA A630095E13 gene	0	0	U	0	0	U	0	0	U	0	0	U	0	0	U	0	0	U	0
320913	A630098A13Rik	RIKEN cDNA A630098A13 gene	0	0	U	0	0	U	0	0	U	0	0	U	0	0	U	0	0	U	0
230623	A630098G03Rik	RIKEN cDNA A630098G03 gene	0	0	U	0	0	U	0	0	U	0	0	U	0	0	U	0	0	U	0
58202	A730008L03Rik	RIKEN cDNA A730008L03 gene	0	0	U	0	0	U	0	2	-5	0	0	U	0	0	U	0	0	U	0
338371	A730011L01Rik	RIKEN cDNA A730011L01 gene	0	0	U	0	0	U	0	0	U	0	0	U	0	0	U	0	0	U	0
330301	A730012O14Rik	RIKEN cDNA A730012O14 gene	1	0	2	0	0	U	0	0	U	0	0	U	0	0	U	0	0	U	0
320952	A730013G03Rik	RIKEN cDNA A730013G03 gene	0	0	U	0	0	U	0	0	U	0	0	U	0	0	U	0	0	U	0
225583	A730017C20Rik	RIKEN cDNA A730017C20 gene	0	0	U	0	0	U	0	0	U	0	0	U	0	0	U	0	0	U	0
319590	A730018C14Rik	RIKEN cDNA A730018C14 gene	0	0	U	0	0	U	0	0	U	0	0	U	0	0	U	0	0	U	0
319738	A730020M07Rik	RIKEN cDNA A730020M07 gene	0	0	U	0	0	U	0	0	U	0	0	U	0	0	U	0	0	U	0
216742	A730024A03Rik	RIKEN cDNA A730024A03 gene	0	0	U	0	0	U	0	0	U	0	0	U	0	0	U	0	0	U	0
329513	A730036I17Rik	RIKEN cDNA A730036I17 gene	0	0	U	0	0	U	0	0	U	0	0	U	0	0	U	0	0	U	0
320604	A730037C10Rik	RIKEN cDNA A730037C10 gene	0	0	U	0	0	U	0	0	U	0	0	U	0	0	U	0	0	U	0
269717	A730041O15Rik	RIKEN cDNA A730041O15 gene	0	0	U	0	0	U	0	0	U	0	0	U	0	0	U	0	0	U	0
208924	A730045E13Rik	RIKEN cDNA A730045E13 gene	0	0	U	0	0	U	0	0	U	0	0	U	0	0	U	0	0	U	0
338369	A730055C05Rik	RIKEN cDNA A730055C05 gene	0	0	U	1	0	2	0	0	U	0	0	U	0	0	U	0	0	U	0
244425	A730069N07Rik	RIKEN cDNA A730069N07 gene	0	0	U	0	0	U	0	0	U	0	0	U	0	0	U	0	0	U	0
328983	A730085E03Rik	RIKEN cDNA A730085E03 gene	1	1	-1	3	1	3	1	2	-4	1	1	-1	0	0	U	2	1	1	1
320411	A730089K16Rik	RIKEN cDNA A730089K16 gene	0	0	U	0	0	U	0	0	U	0	0	U	0	0	U	0	0	U	0
442803	A830005F24Rik	RIKEN cDNA A830005F24 gene	0	0	U	0	0	U	0	0	U	0	0	U	0	0	U	0	0	U	0
320460	A830006F12Rik	RIKEN cDNA A830006F12 gene	0	0	U	0	0	U	0	0	U	0	0	U	0	0	U	0	0	U	0
233879	A830007L07Rik	RIKEN cDNA A830007L07 gene	0	0	U	0	0	U	0	0	U	0	0	U	0	0	U	0	0	U	0
227612	A830007P12Rik	RIKEN cDNA A830007P12 gene	0	0	U	1	0	2	0	1	-3	3	1	3	0	1	-3	1	0	2	0
328547	A830008O07Rik	RIKEN cDNA A830008O07 gene	0	0	U	0	0	U	0	0	U	0	0	U	0	0	U	0	0	U	0
320492	A830018L16Rik	RIKEN cDNA A830018L16 gene	0	0	U	0	0	U	0	0	U	0	0	U	0	0	U	0	0	U	0
329056	A830019P07Rik	RIKEN cDNA A830019P07 gene	0	0	U	0	0	U	0	0	U	0	0	U	0	0	U	0	0	U	0
271711	A830020B06Rik	RIKEN cDNA A830020B06 gene	0	0	U	0	0	U	0	0	U	0	0	U	0	0	U	0	0	U	0
268391	A830031A19Rik	RIKEN cDNA A830031A19 gene	1	1	-1	2	0	4	0	0	U	0	0	U	1	0	2	0	0	U	0
209707	A830039H10Rik	RIKEN cDNA A830039H10 gene	1	0	2	0	0	U	0	0	U	0	0	U	0	0	U	0	0	U	0
268723	A830039N20Rik	RIKEN cDNA A830039N20 gene	0	0	U	0	0	U	0	0	U	0	0	U	0	0	U	0	0	U	0
320208	A830041P22Rik	RIKEN cDNA A830041P22 gene	0	0	U	0	0	U	0	0	U	0	0	U	0	0	U	0	0	U	0
241128	A830043J08Rik	RIKEN cDNA A830043J08 gene	0	0	U	0	0	U	0	0	U	0	0	U	0	0	U	0	0	U	0
320522	A830053O21Rik	RIKEN cDNA A830053O21 gene	0	0	U	1	0	2	0	1	-3	0	0	U	0	0	U	0	0	U	0
210503	A830058L05Rik	RIKEN cDNA A830058L05 gene	0	0	U	0	0	U	0	0	U	0	0	U	0	0	U	0	0	U	0
58238	A830059I20Rik	RIKEN cDNA A830059I20 gene	0	0	U	0	0	U	0	0	U	0	0	U	0	0	U	0	0	U	1
320262	A830073O21Rik	RIKEN cDNA A830073O21 gene	0	0	U	0	0	U	0	0	U	0	0	U	1	0	2	0	0	U	0
382252	A830080D01Rik	RIKEN cDNA A830080D01 gene	0	0	U	1	0	2	0	0	U	0	0	U	1	0	2	0	0	U	0
237868	A830091I15Rik	RIKEN cDNA A830091I15 gene	0	0	U	0	0	U	0	0	U	0	0	U	0	0	U	0	0	U	0
207921	A830093I24Rik	RIKEN cDNA A830093I24 gene	0	0	U	0	0	U	0	0	U	0	0	U	0	0	U	0	0	U	0
329436	A830093M07	hypothetical protein A830093M07	0	0	U	0	0	U	0	0	U	0	0	U	0	0	U	0	0	U	0
320500	A930001M12Rik	RIKEN cDNA A930001M12 gene	0	0	U	0	0	U	0	0	U	0	0	U	0	0	U	0	0	U	0
77128	A930001N09Rik	RIKEN cDNA A930001N09 gene	0	0	U	0	0	U	0	0	U	0	0	U	0	0	U	0	0	U	0
109226	A930002I21Rik	RIKEN cDNA A930002I21 gene	0	0	U	0	0	U	0	0	U	0	0	U	0	0	U	0	0	U	0
228564	A930004K21Rik	RIKEN cDNA A930004K21 gene	0	0	U	0	0	U	0	0	U	0	0	U	0	0	U	0	0	U	0
403174	A930005I04Rik	RIKEN cDNA A930005I04 gene	0	0	U	0	0	U	0	0	U	0	0	U	0	0	U	0	0	U	0
278304	A930006D11Rik	RIKEN cDNA A930006D11Rik gene	0	0	U	0	1	-3	1	0	2	1	0	2	1	1	-1	1	0	2	0
77938	A930008G19Rik	RIKEN cDNA A930008G19 gene	0	1	-3	0	0	U	2	2	-2	1	1	-1	0	0	U	1	1	-1	2
329626	A930011G24	hypothetical protein A930011G24	0	0	U	0	0	U	0	0	U	0	0	U	0	0	U	0	0	U	0
227923	A930012O16Rik	RIKEN cDNA A930012O16 gene	0	0	U	0	0	U	0	0	U	0	0	U	0	0	U	0	0	U	0
414094	A930013B10Rik	RIKEN cDNA A930013B10 gene	0	0	U	0	0	U	0	0	U	0	0	U	0	0	U	0	0	U	0
231134	A930013K19Rik	RIKEN cDNA A930013K19 gene	0	0	U	0	0	U	1	0	2	1	0	2	1	0	2	0	0	U	0
68073	A930016P21Rik	RIKEN cDNA A930016P21 gene	0	0	U	0	0	U	0	0	U	0	0	U	0	0	U	0	0	U	0
240054	A930017K11Rik	RIKEN cDNA A930017K11 gene	1	0	2	1	0	2	0	0	U	0	0	U	0	0	U	0	0	U	1
239410	A930017M01Rik	RIKEN cDNA A930017M01 gene	0	0	U	0	0	U	0	0	U	0	0	U	0	0	U	0	0	U	0
243312	A930017N06Rik	RIKEN cDNA A930017N06 gene	0	0	U	0	0	U	0	0	U	0	0	U	0	0	U	0	0	U	0
68243	A930018P22Rik	RIKEN cDNA A930018P22 gene	0	0	U	0	0	U	0	0	U	0	0	U	0	0	U	0	0	U	0
77803	A930021C24Rik	RIKEN cDNA A930021C24 gene	0	0	U	2	0	4	0	0	U	0	1	-3	1	0	2	0	1	-3	0
231830	A930021H16Rik	RIKEN cDNA A930021H16 gene	0	0	U	0	0	U	0	0	U	0	0	U	0	0	U	1	0	2	0
319513	A930025D01Rik	RIKEN cDNA A930025D01 gene	0	0	U	0	0	U	0	0	U	0	0	U	0	0	U	0	0	U	0
213006	A930031D07Rik	RIKEN cDNA A930031D07 gene	2	2	-2	2	1	1	3	2	M	3	2	M	3	2	M	3	2	M	2
319317	A930034L06Rik	RIKEN cDNA A930034L06 gene	0	0	U	0	0	U	0	0	U	0	0	U	0	0	U	0	0	U	0
320678	A930037G23Rik	RIKEN cDNA A930037G23 gene	0	0	U	0	0	U	0	0	U	0	0	U	0	0	U	0	0	U	0
68169	A930038C07Rik	RIKEN cDNA A930038C07 gene	0	0	U	0	0	U	0	0	U	0	0	U	0	0	U	0	0	U	0
77827	A930040G15Rik	RIKEN cDNA A930040G15 gene	0	0	U	0	0	U	0	0	U	2	0	4	0	1	-3	0	0	U	0
319922	A930041G11Rik	RIKEN cDNA A930041G11 gene	0	0	U	0	0	U	0	0	U	0	0	U	0	0	U	0	0	U	0
320271	A930041I02Rik	RIKEN cDNA A930041I02 gene	0	0	U	0	0	U	0	0	U	2	1	1	1	1	-1	0	1	-3	3
320600	A930104D05Rik	RIKEN cDNA A930104D05 gene	0	0	U	0	0	U	0	0	U	0	0	U	0	0	U	0	0	U	0
433100	AA388235	expressed sequence AA388235	0	0	U	0	0	U	0	0	U	0	0	U	0	0	U	0	0	U	0
102371	AA407270	expressed sequence AA407270	0	0	U	0	0	U	0	0	U	0	0	U	0	0	U	0	0	U	0
106840	AA407659	expressed sequence AA407659	0	0	U	0	0	U	0	0	U	0	0	U	0	0	U	0	0	U	0
215193	AA408296	expressed sequence AA408296	0	0	U	0	0	U	0	0	U	0	0	U	0	0	U	0	0	U	0
107094	AA408556	expressed sequence AA408556	0	0	U	0	0	U	0	0	U	0	0	U	0	0	U	0	0	U	0
105732	AA409316	expressed sequence AA409316	2	1	1	3	2	M	2	0	4	1	1	-1	3	2	M	3	2	M	3
433752	AA415398	expressed sequence AA415398	1	0	2	0	0	U	0	0	U	1	0	2	0	0	U	0	0	U	0
433470	AA467197	expressed sequence AA467197	0	0	U	0	0	U	0	0	U	0	0	U	0	0	U	0	0	U	0
105428	AA536717	expressed sequence AA536717	0	0	U	0	0	U	0	0	U	0	0	U	0	0	U	0	0	U	0
100532	AA536743	expressed sequence AA536743	0	0	U	0	0	U	0	0	U	0	0	U	0	0	U	0	0	U	0
26936	AA536749	expressed sequence AA536749	0	0	U	0	0	U	0	0	U	1	0	2	0	0	U	0	0	U	0
57896	AA792894	EST AA792894	0	0	U	0	0	U	0	0	U	0	0	U	0	0	U	0	0	U	0
231841	AA881470	EST AA881470	0	0	U	0	0	U	0	0	U	0	0	U	0	0	U	0	0	U	0
101985	AA960436	expressed sequence AA960436	0	0	U	0	0	U	0	0	U	0	0	U	0	0	U	0	0	U	0
212439	AA986860	expressed sequence AA986860	0	0	U	0	0	U	0	0	U	0	0	U	0	0	U	0	0	U	0
223921	Aaas	achalasia, adrenocortical insufficiency, alacrimia	0	0	U	0	0	U	0	0	U	0	0	U	0	0	U	0	0	U	0
78894	Aacs	acetoacetyl-CoA synthetase	0	0	U	0	0	U	0	0	U	0	0	U	0	0	U	0	0	U	0
67758	Aadac	arylacetamide deacetylase (esterase)	0	0	U	0	0	U	0	0	U	0	0	U	0	0	U	0	0	U	0
320024	Aadacl1	arylacetamide deacetylase-like 1	0	0	U	0	0	U	0	0	U	0	0	U	0	0	U	0	0	U	0
23923	Aadat	aminoadipate aminotransferase	0	0	U	0	0	U	0	0	U	0	0	U	0	0	U	0	0	U	0
269774	Aak1	AP2 associated kinase 1	0	0	U	0	0	U	0	0	U	0	0	U	0	0	U	0	0	U	0
227290	Aamp	angio-associated migratory protein	0	0	U	0	0	U	0	0	U	0	0	U	0	0	U	0	0	U	0
11298	Aanat	arylalkylamine N-acetyltransferase	0	0	U	0	0	U	0	0	U	0	0	U	0	0	U	0	0	U	0
239435	Aard	alanine and arginine rich domain containing protein	0	0	U	0	0	U	0	0	U	0	0	U	0	0	U	0	0	U	0
234734	Aars	alanyl-tRNA synthetase	0	0	U	0	0	U	0	0	U	0	0	U	0	0	U	0	0	U	0
69684	Aarsd1	alanyl-tRNA synthetase domain containing 1	0	0	U	0	0	U	0	0	U	0	0	U	0	0	U	0	0	U	0
224805	Aarsl	alanyl-tRNA synthetase like	0	0	U	0	0	U	0	0	U	0	0	U	0	0	U	0	0	U	0
67618	Aasdhppt	aminoadipate-semialdehyde dehydrogenase-phosphopantetheinyl transferase	0	0	U	0	0	U	0	0	U	0	0	U	0	0	U	0	0	U	0
30956	Aass	aminoadipate-semialdehyde synthase	0	0	U	0	0	U	0	0	U	0	0	U	0	0	U	0	0	U	0
56321	Aatf	apoptosis antagonizing transcription factor	0	0	U	0	0	U	1	0	2	0	0	U	0	1	-3	0	0	U	0
11302	Aatk	apoptosis-associated tyrosine kinase	0	0	U	0	0	U	0	0	U	0	0	U	0	0	U	0	0	U	0
58229	AB041550	hypothetical protein, MNCb-4779	0	0	U	0	0	U	0	0	U	0	0	U	0	0	U	0	0	U	0
232685	AB041803	cDNA sequence AB041803	0	0	U	1	1	-1	0	0	U	0	0	U	0	0	U	1	0	2	0
242864	AB112350	cDNA sequence AB112350	0	0	U	0	0	U	0	0	U	0	0	U	0	0	U	0	0	U	0
382062	AB124611	cDNA sequence AB124611	0	0	U	0	0	U	0	0	U	0	0	U	0	0	U	0	0	U	0
268860	Abat	4-aminobutyrate aminotransferase	0	0	U	0	0	U	0	0	U	0	0	U	0	0	U	0	0	U	0
11303	Abca1	ATP-binding cassette, sub-family A (ABC1), member 1	0	0	U	0	0	U	0	0	U	0	0	U	0	0	U	0	0	U	0
67928	Abca14	ATP-binding cassette, sub-family A (ABC1), member 14	2	1	1	3	1	3	1	0	2	0	0	U	2	1	1	3	1	3	2
320631	Abca15	ATP-binding cassette, sub-family A (ABC1), member 15	0	0	U	0	0	U	0	0	U	0	0	U	0	0	U	0	0	U	0
233810	Abca16	ATP-binding cassette, sub-family A (ABC1), member 16	0	0	U	0	0	U	0	0	U	0	0	U	0	0	U	0	0	U	0
381072	Abca17	ATP-binding cassette, sub-family A (ABC1), member 17	0	0	U	1	2	-4	2	2	-2	1	1	-1	3	1	3	1	0	2	0
11305	Abca2	ATP-binding cassette, sub-family A (ABC1), member 2	0	0	U	0	0	U	0	0	U	0	0	U	0	0	U	0	0	U	0
27410	Abca3	ATP-binding cassette, sub-family A (ABC1), member 3	0	0	U	1	2	-4	2	2	-2	1	1	-1	3	1	3	1	0	2	0
11304	Abca4	ATP-binding cassette, sub-family A (ABC1), member 4	0	0	U	0	0	U	0	0	U	0	0	U	0	0	U	0	0	U	0
217265	Abca5	ATP-binding cassette, sub-family A (ABC1), member 5	0	0	U	0	0	U	0	0	U	0	0	U	0	0	U	0	0	U	0
76184	Abca6	ATP-binding cassette, sub-family A (ABC1), member 6	0	0	U	0	0	U	0	0	U	0	0	U	0	0	U	0	0	U	0
27403	Abca7	ATP-binding cassette, sub-family A (ABC1), member 7	0	0	U	0	1	-3	0	1	-3	0	0	U	1	0	2	0	0	U	0
217258	Abca8a	ATP-binding cassette, sub-family A (ABC1), member 8a	0	0	U	0	0	U	0	0	U	0	0	U	0	0	U	0	0	U	0
27404	Abca8b	ATP-binding cassette, sub-family A (ABC1), member 8b	0	0	U	0	0	U	0	0	U	0	0	U	0	0	U	0	0	U	0
217262	Abca9	ATP-binding cassette transporter sub-family A member 9	0	0	U	0	0	U	0	0	U	0	0	U	0	0	U	0	0	U	0
56199	Abcb10	ATP-binding cassette, sub-family B (MDR/TAP), member 10	0	0	U	0	1	-3	0	1	-3	0	0	U	0	0	U	0	0	U	0
27413	Abcb11	ATP-binding cassette, sub-family B (MDR/TAP), member 11	0	0	U	0	0	U	0	0	U	0	0	U	0	0	U	0	0	U	0
18671	Abcb1a	ATP-binding cassette, sub-family B (MDR/TAP), member 1A	0	1	-3	0	0	U	0	0	U	0	0	U	0	0	U	0	0	U	0
18669	Abcb1b	ATP-binding cassette, sub-family B (MDR/TAP), member 1B	0	0	U	0	0	U	0	0	U	0	0	U	0	0	U	0	0	U	0
18670	Abcb4	ATP-binding cassette, sub-family B (MDR/TAP), member 4	0	0	U	0	0	U	0	0	U	0	0	U	0	0	U	0	0	U	0
74104	Abcb6	ATP-binding cassette, sub-family B (MDR/TAP), member 6	0	0	U	3	0	5	0	1	-3	0	1	-3	0	0	U	1	2	-4	2
74610	Abcb8	ATP-binding cassette, sub-family B (MDR/TAP), member 8	0	0	U	0	0	U	0	0	U	0	0	U	0	0	U	0	0	U	0
56325	Abcb9	ATP-binding cassette, sub-family B (MDR/TAP), member 9	0	0	U	0	0	U	0	0	U	0	0	U	0	0	U	0	0	U	0
17250	Abcc1	ATP-binding cassette, sub-family C (CFTR/MRP), member 1	0	0	U	0	0	U	0	0	U	0	0	U	0	0	U	0	0	U	0
224814	Abcc10	ATP-binding cassette, sub-family C (CFTR/MRP), member 10	0	0	U	0	0	U	0	0	U	0	0	U	0	0	U	0	0	U	0
244562	Abcc12	ATP-binding cassette, sub-family C (CFTR/MRP), member 12	0	0	U	0	0	U	0	0	U	0	0	U	0	0	U	0	0	U	0
12780	Abcc2	ATP-binding cassette, sub-family C (CFTR/MRP), member 2	0	0	U	0	0	U	0	0	U	0	0	U	0	0	U	0	0	U	0
76408	Abcc3	ATP-binding cassette, sub-family C (CFTR/MRP), member 3	0	0	U	0	0	U	0	0	U	0	0	U	0	0	U	0	0	U	0
239273	Abcc4	ATP-binding cassette, sub-family C (CFTR/MRP), member 4	3	0	5	0	0	U	0	0	U	0	0	U	0	1	-3	0	1	-3	2
27416	Abcc5	ATP-binding cassette, sub-family C (CFTR/MRP), member 5	0	0	U	0	0	U	0	0	U	0	0	U	0	0	U	0	0	U	0
27421	Abcc6	ATP-binding cassette, sub-family C (CFTR/MRP), member 6	0	0	U	0	0	U	0	0	U	0	0	U	0	0	U	0	0	U	0
20927	Abcc8	ATP-binding cassette, sub-family C (CFTR/MRP), member 8	0	0	U	0	0	U	0	0	U	0	0	U	0	0	U	0	0	U	0
20928	Abcc9	ATP-binding cassette, sub-family C (CFTR/MRP), member 9	0	0	U	0	0	U	0	0	U	0	0	U	0	0	U	0	0	U	0
11666	Abcd1	ATP-binding cassette, sub-family D (ALD), member 1	0	0	U	0	0	U	0	0	U	0	1	-3	0	0	U	0	0	U	0
26874	Abcd2	ATP-binding cassette, sub-family D (ALD), member 2	0	0	U	0	0	U	0	0	U	0	0	U	0	0	U	0	0	U	0
19299	Abcd3	ATP-binding cassette, sub-family D (ALD), member 3	0	0	U	0	0	U	0	0	U	0	0	U	0	0	U	0	0	U	0
19300	Abcd4	ATP-binding cassette, sub-family D (ALD), member 4	0	0	U	0	0	U	1	0	2	0	1	-3	0	1	-3	0	0	U	0
24015	Abce1	ATP-binding cassette, sub-family E (OABP), member 1	0	0	U	0	0	U	0	0	U	0	0	U	0	0	U	0	0	U	0
224742	Abcf1	ATP-binding cassette, sub-family F (GCN20), member 1	0	0	U	0	0	U	0	0	U	0	0	U	0	0	U	0	0	U	0
27407	Abcf2	ATP-binding cassette, sub-family F (GCN20), member 2	0	0	U	0	0	U	0	0	U	0	0	U	0	0	U	0	0	U	0
27406	Abcf3	ATP-binding cassette, sub-family F (GCN20), member 3	0	0	U	0	0	U	0	0	U	0	0	U	0	0	U	0	0	U	0
11307	Abcg1	ATP-binding cassette, sub-family G (WHITE), member 1	0	0	U	0	0	U	0	0	U	0	0	U	0	0	U	0	0	U	0
[truncated: 16,185 more rows]

## Sheet: Legend
		Scenario	MV	Inury	Sham	DMV
				(3)	(2)
	HYPERmeth.	strong	5	3	0	1
		medium	4	2	0	0.666667
			3	3	1	0.5
		weak	2	1	0	0.333333
			1	2	1	0.166667
		neutral	M	3	2	0
			U	0	0	0
	HYPOmeth.	weak	-1	1	1	-0.166667
			-2	2	2	-0.333333
		medium	-3	0	1	-0.5
			-4	1	2	-0.666667
		strong	-5	0	2	-1
	Methylation Value (MV)
	= arbitrary semi-quantitative meassure for the grade of hyper- or hypomethylation, defined according to the ranking of calculated differences (DMV), between relative hit numbers (significant methylation) upon injury compared to the corresponding sham (triplicate and duplicate array sets, respectively)
