# Supplementary material for: DNA methylation temporal profiling following peripheral versus central nervous system axotomy
Source: Sci Data. 2014 Nov 11;1:140038. doi: 10.1038/sdata.2014.38 (PMC4411011; doi:10.1038/sdata.2014.38)
Supplement: Supplementary File 2 [file sdata201438-s2.xls]

## Sheet: Pearson correlations microarray
Condition / Time point	Replicate arrays	Microarray code	Pearson r	r²
SNA 1D injury	3	A1.1 vs. A1.2	0.921547	0.849249
		A1.1 vs. A1.3	0.891024	0.793923
		A1.2 vs. A1.3	0.861881	0.742838
SNA 1D sham	2	B1.1 vs. B1.2	0.904464	0.818055
SNA 3D injury	3	A3.1 vs. A3.2	0.913503	0.834488
		A3.1 vs. A3.3	0.88969	0.791548
		A3.2 vs. A3.3	0.929007	0.863054
SNA 3D sham	2	B3.1 vs. B3.2	0.91206	0.831854
SNA 7D injury	3	A7.1 vs. A7.2	0.969815	0.940542
		A7.1 vs. A7.3	0.911073	0.830054
		A7.2 vs. A7.3	0.910206	0.828475
SNA 7D sham	2	B7.1 vs. B7.2	0.950262	0.902998
DCA 1D injury	3	C1.1 vs. C1.2	0.889448	0.791118
		C1.1 vs. C1.3	0.864778	0.747842
		C1.2 vs. C1.3	0.943251	0.889722
DCA 1D sham	2	D1.1 vs. D1.2	0.866359	0.750577
DCA 3D injury	3	C3.1 vs. C3.2	0.96076	0.923059
		C3.1 vs. C3.3	0.952818	0.907863
		C3.2 vs. C3.3	0.946439	0.895747
DCA 3D sham	2	D3.1 vs. D3.2	0.915356	0.837876
DCA 7D injury	3	C7.1 vs. C7.2	0.926411	0.858237
		C7.1 vs. C7.3	0.917378	0.841583
		C7.2 vs. C7.3	0.960826	0.923187
DCA 7D sham	2	D7.1 vs. D7.2	0.897774	0.805999
Naive	3	N1 vs. N2	0.934046	0.872441
		N1 vs. N3	0.872511	0.761276
		N2 vs. N3	0.895387	0.801718

## Sheet: raw values
		Pearson r	r²
SNA 1D injury	A1.1 vs. A1.2	0.921547	0.849249
	A1.1 vs. A1.3	0.891024	0.793923
	A1.2 vs. A1.3	0.861881	0.742838
SNA 1D sham	B1.1 vs. B1.2	0.904464	0.818055
SNA 3D injury	A3.1 vs. A3.2	0.913503	0.834488
	A3.1 vs. A3.3	0.88969	0.791548
	A3.2 vs. A3.3	0.929007	0.863054
SNA 3D sham	B3.1 vs. B3.2	0.91206	0.831854
SNA 7D injury	A7.1 vs. A7.2	0.969815	0.940542
	A7.1 vs. A7.3	0.911073	0.830054
	A7.2 vs. A7.3	0.910206	0.828475
SNA 7D sham	B7.1 vs. B7.2	0.950262	0.902998
DCA 1D injury	C1.1 vs. C1.2	0.889448	0.791118
	C1.1 vs. C1.3	0.864778	0.747842
	C1.2 vs. C1.3	0.943251	0.889722
DCA 1D sham	D1.1 vs. D1.2	0.866359	0.750577
DCA 3D injury	C3.1 vs. C3.2	0.96076	0.923059
	C3.1 vs. C3.3	0.952818	0.907863
	C3.2 vs. C3.3	0.946439	0.895747
DCA 3D sham	D3.1 vs. D3.2	0.915356	0.837876
DCA 7D injury	C7.1 vs. C7.2	0.926411	0.858237
	C7.1 vs. C7.3	0.917378	0.841583
	C7.2 vs. C7.3	0.960826	0.923187
DCA 7D sham	D7.1 vs. D7.2	0.897774	0.805999
Naive	N1 vs. N2	0.934046	0.872441
	N1 vs. N3	0.872511	0.761276
	N2 vs. N3	0.895387	0.801718
