# Supplementary material for: DNA methylation temporal profiling following peripheral versus central nervous system axotomy
Source: Sci Data. 2014 Nov 11;1:140038. doi: 10.1038/sdata.2014.38 (PMC4411011; doi:10.1038/sdata.2014.38)
Supplement: Supplementary File 3 [file sdata201438-s3.xls]

## Sheet: Match meth. genes literature
Highly methylated genes in normal DRG and upon nerve injury								methylated genes in literature
GeneID	Gene Symbol		exact match	gene family	species	GeneID	methylation status	source
235574	Atp2c1			Atp10a	m	11982	impr./c, M	Geneimprint
235574	Atp2c1			ATP1B3	h	483	hypometh. in HCC	Stefanska, 2011
235574	Atp2c1			ATP5G3, ATP5J, ATPAF1	h	518, 522, 64756	silenced in HCC	Stefanska, 2011
74007	Btbd11			BTBD7	h	55727	hypometh. in HCC	Stefanska, 2011
12333	Capn1			CAPN3	h	825	silenced in HCC	Stefanska, 2011
12398	Cbfa2t3h			CBFA2T3	h	863	neuronal methylated region	Iwamoto, 2011
239096	Cdh24		CDH24/Cdh18		h	1016	pr. impr., P	Geneimprint
239096	Cdh24		CDH24		h	64403	neuronal methylated region	Iwamoto, 2011
239096	Cdh24			CDH6	h	12563	neuronal methylated region	Iwamoto, 2011
98388	Chst10			CHST8	h	64377	pr. impr., M	Geneimprint
98388	Chst10			CHST4, CHST7	h	10164, 56548	silenced in HCC	Stefanska, 2011
98388	Chst10			CHST1, CHST4, CHST6	h	10164, 56548	neuronal methylated region	Iwamoto, 2011
12828	Col4a3			Col9a3	h	1299	pr. impr., M	Geneimprint
12828	Col4a3			COL11A1	h	1301	silenced in HCC	Stefanska, 2011
12829	Col4a4			Col9a3	h	1299	pr. impr., M	Geneimprint
12829	Col4a4			COL11A1	h	1301	silenced in HCC	Stefanska, 2011
56358	Copz2			Copg2	m	54160	impr., M	Geneimprint
12874	Cpd			Cpa4	h	51200	impr., M	Geneimprint
107585	Dio3		Dio3		m	---	impr., P	Geneimprint
208666	Diras1			DIRAS3	h	9077	impr., P	Geneimprint
276770	Eif5a			EIF2S2	h	8894	hypometh. in HCC	Stefanska, 2011
13859	Eps15l1			EPS8L3	h	79574	hypometh. in HCC	Stefanska, 2011
72544	Exosc6			EXOSC4	h	54512	hypometh. in HCC	Stefanska, 2011
72544	Exosc6			EXOC2	h	55770	neuronal methylated region	Iwamoto, 2011
66587	Fastk		Fastk		h	10922	pr. impr., M	Geneimprint
14708	Gng7			GNG2, GNG11	h	54331, 2791	silenced in HCC	Stefanska, 2011
14828	Hspa5			HSPA6	h	3310	pr. impr., M	Geneimprint
14828	Hspa5			HSPA6	h	3310	neuronal methylated region	Iwamoto, 2011
239857	Igsf4d			IGSF9	h	57549	silenced in HCC	Stefanska, 2011
239857	Igsf4d			IGSF9B	h	22997	neuronal methylated region	Iwamoto, 2011
68265	Iqcf3			IQCA	h	79781	silenced in HCC	Stefanska, 2011
22342	Lin7b			Lin28a	m	83557	impr.	Geneimprint
217366	Lrrc45			LRRC3B, LRRC19, LRRC29, LRRC33	h	116135, 64922, 26231, 375387	silenced in HCC	Stefanska, 2011
217366	Lrrc45			LRRC8A	h	56262	neuronal methylated region	Iwamoto, 2011
26406	Map3k3			MAP3K4	h	4216	hypometh. in HCC	Stefanska, 2011
75552	Paqr9			PAQR4	h	124222	hypometh. in HCC	Stefanska, 2011
75552	Paqr9			PAQR7	h	164091	silenced in HCC	Stefanska, 2011
18633	Pex16			PEX10	h	5192	pr. impr., M	Geneimprint
18633	Pex16			PEX11A	h	8800	neuronal methylated region	Iwamoto, 2011
75454	Phpt1		Phpt1		h	29085	pr. impr., M	Geneimprint
327958	Pitpnm3			PITPNM2	h	57605	silenced in HCC	Stefanska, 2011
20620	Plk2			PLK1	h	5347	hypometh. in HCC	Stefanska, 2011
227721	Ppapdc3			PPAP2C	h	8612	pr. impr., M	Geneimprint
227721	Ppapdc3			PPAP2B	h	8613	silenced in HCC	Stefanska, 2011
108099	Prkag2			PRKAA2	h	5563	hypometh. in HCC	Stefanska, 2011
19248	Ptpn12			PTPN14	h	5784	pr. impr., M	Geneimprint
19248	Ptpn12			PTPN4	h	5775	silenced in HCC	Stefanska, 2011
19248	Ptpn12			PTPN14	h	5784	neuronal methylated region	Iwamoto, 2011
320139	Ptpn7			PTPN14	h	5784	pr. impr., M	Geneimprint
320139	Ptpn7			PTPN4	h	5775	silenced in HCC	Stefanska, 2011
320139	Ptpn7			PTPN14	h	5784	neuronal methylated region	Iwamoto, 2011
13924	Ptprv			PTPRG	h	5793	neuronal methylated region	Iwamoto, 2011
69834	Rab43			RAB33B	h	83452	silenced in HCC	Stefanska, 2011
69834	Rab43			RAB7	h	7879, 338382	neuronal methylated region	Iwamoto, 2011
20116	Rps8			RPS15	h	6209	neuronal methylated region	Iwamoto, 2011
53609	Sfrs16			SFRS9	h	8683	hypometh. in HCC	Stefanska, 2011
67155	Smarca2		SMARCA2		h	6595	silenced in HCC	Stefanska, 2011
20638	Snrpb		Snrpb		m	---	impr., P	Geneimprint
20638	Snrpb			SNRPE	h	6635	hypometh. in HCC	Stefanska, 2011
20638	Snrpb			SNRPN	h	6638	neuronal methylated region	Iwamoto, 2011
231834	Snx8			SNX5, SNX15	h	27131, 29907	hypometh. in HCC	Stefanska, 2011
29859	Sult4a1			SULT1E1	h	6783	silenced in HCC	Stefanska, 2011
20964	Syn1			SYNE2	h	23224	hypometh. in HCC	Stefanska, 2011
21406	Tcf12			TCF3, TCF4, TCF21	h	6929, 6925, 6943	silenced in HCC	Stefanska, 2011
21823	Th		Th		m	---	impr., M	Geneimprint
94091	Trim11			TRIM8	h	81603	hypometh. in HCC	Stefanska, 2011
94091	Trim11			TRIM46	h	80128	silenced in HCC	Stefanska, 2011
94091	Trim11			TRIM29	h	23650	neuronal methylated region	Iwamoto, 2011
70387	Ttc9c			TTC15/TRAPPC12	h	51112	neuronal methylated region	Iwamoto, 2011
231380	Ube1l2			Ube3a	m	22215	impr., M	Geneimprint
231380	Ube1l2			UBE1C/UBA3	h	9039	neuronal methylated region	Iwamoto, 2011
142682	Zcchc14			Zcchc13	m	75064	impr., M	Geneimprint
224454	Zdhhc14			ZDHHC11	h	79844	neuronal methylated region	Iwamoto, 2011
Hypomethylated upon nerve injury, methylated in normal DRG								methylated genes in literature
GeneID	Gene Symbol		exact match	gene family	species	GeneID	methylation status	source
11717	Ampd3		Ampd3		m	---	impr., M	Geneimprint
654824	Ankrd37			ANKRD20A1/2/3/4	h	84210, 441430, 441425, 728747	neuronal methylated region	Iwamoto, 2011
654824	Ankrd37			ANKRD46	h	157567	hypometh. in HCC	Stefanska, 2011
320982	Arl4c			ARL1, ARL2	h	400, 402	hypometh. in HCC	Stefanska, 2011
13123	Cyp7b1			CYP4F11	h	57834	neuronal methylated region	Iwamoto, 2011
72685	Dnajc6			DNAJC28	h	54943	silenced in HCC	Stefanska, 2011
14886	Gtf2i			GTF2E1	h	2960	neuronal methylated region	Iwamoto, 2011
16004	Igf2r		Igf2r		m	---	impr., M	Geneimprint
16004	Igf2r		IGF2R		h	3482	impr., M	Geneimprint
16573	Kif5b			KIF2B	h	84643	neuronal methylated region	Iwamoto, 2011
234796	Klhl36			KLHL3, KLHL14	h	26249, 57565	silenced in HCC	Stefanska, 2011
272381, 230654	Lrrc4b, Lrrc41			LRRC3B, LRRC19, LRRC29, LRRC33	h	116135, 64922, 26231, 375387	silenced in HCC	Stefanska, 2011
272381, 230654	Lrrc4b, Lrrc41			LRRC8A	h	56262	neuronal methylated region	Iwamoto, 2011
26921	Map4k4			MAP3K4	h	4216	silenced in HCC	Stefanska, 2011
75841, 70510	Rnf139, Rnf167			RNF135, RNF180	h	84282, 285671	silenced in HCC	Stefanska, 2011
75841, 70510	Rnf139, Rnf167			RNF141, RNF144A	h	50862, 255488	hypometh. in HCC	Stefanska, 2011
208431	Shroom4		SHROOM4		h	57477	silenced in HCC	Stefanska, 2011
66576	Uqcrh			UQCRQ	h	27089	silenced in HCC	Stefanska, 2011
22414	Wnt2b			WNT2	h	7472	silenced in HCC	Stefanska, 2011
References
Imprinted Genes: Mouse
http://www.geneimprint.com/site/genes-by-species.Mus+musculus
Stefanska B1, Huang J, Bhattacharyya B, Suderman M, Hallett M, Han ZG, Szyf M.
Cancer Res. 2011 Sep 1;71(17):5891-903. doi: 10.1158/0008-5472.CAN-10-3823. Epub 2011 Jul 11.
Definition of the landscape of promoter DNA hypomethylation in liver cancer.
Iwamoto K1, Bundo M, Ueda J, Oldham MC, Ukai W, Hashimoto E, Saito T, Geschwind DH, Kato T.
Genome Res. 2011 May;21(5):688-96. doi: 10.1101/gr.112755.110. Epub 2011 Apr 5.
Neurons show distinctive DNA methylation profile and higher interindividual variations compared with non-neurons.

## Sheet: Match meth. mouse genes only
Highly methylated genes in normal DRG and upon nerve injury								methylated genes in literature
GeneID	Gene Symbol		exact match	gene family	species	GeneID	methylation status	source
235574	Atp2c1			Atp10a	m	11982	impr./c, M	Geneimprint
56358	Copz2			Copg2	m	54160	impr., M	Geneimprint
107585	Dio3		Dio3		m	---	impr., P	Geneimprint
22342	Lin7b			Lin28a	m	83557	impr.	Geneimprint
20638	Snrpb		Snrpb		m	---	impr., P	Geneimprint
21823	Th		Th		m	---	impr., M	Geneimprint
231380	Ube1l2			Ube3a	m	22215	impr., M	Geneimprint
142682	Zcchc14			Zcchc13	m	75064	impr., M	Geneimprint
Hypomethylated upon nerve injury, methylated in normal DRG								methylated genes in literature
GeneID	Gene Symbol		exact match	gene family	species	GeneID	methylation status	source
11717	Ampd3		Ampd3		m	---	impr., M	Geneimprint
16004	Igf2r		Igf2r		m	---	impr., M	Geneimprint
References
Imprinted Genes: Mouse
http://www.geneimprint.com/site/genes-by-species.Mus+musculus
Stefanska B1, Huang J, Bhattacharyya B, Suderman M, Hallett M, Han ZG, Szyf M.
Cancer Res. 2011 Sep 1;71(17):5891-903. doi: 10.1158/0008-5472.CAN-10-3823. Epub 2011 Jul 11.
Definition of the landscape of promoter DNA hypomethylation in liver cancer.
Iwamoto K1, Bundo M, Ueda J, Oldham MC, Ukai W, Hashimoto E, Saito T, Geschwind DH, Kato T.
Genome Res. 2011 May;21(5):688-96. doi: 10.1101/gr.112755.110. Epub 2011 Apr 5.
Neurons show distinctive DNA methylation profile and higher interindividual variations compared with non-neurons.

## Sheet: Highly methylated genes
N = 2 or 3, and ALL MVs = M/-2/+1/+3			1064.67	841.5		913.333	726.5		697	700		970	970.5		992.333	887.5		783.667	931.5		919.333
18180			SNA	1D	MV	SNA	3D	MV	SNA	7D	MV	DCA	1D	MV	DCA	3D	MV	DCA	7D	MV	# Hits
All IDs	Gene Symbol	Gene Name	Inj.	Sh.		Inj.	Sh.		Inj.	Sh.		Inj.	Sh.		Inj.	Sh.		Inj.	Sh.		Naive
68347	0610011F06Rik	RIKEN cDNA 0610011F06 gene	2	2	-2	3	2	M	3	2	M	3	2	M	3	2	M	3	2	M	3
66058	0610011I04Rik	RIKEN cDNA 0610011I04 gene	3	2	M	3	2	M	3	2	M	3	2	M	3	2	M	3	2	M	2
76890	0610016J10Rik	RIKEN cDNA 0610016J10 gene	3	2	M	3	2	M	2	2	-2	3	1	3	3	2	M	3	2	M	3
68846	1110061N23Rik	RIKEN cDNA 1110061N23 gene	2	2	-2	3	1	3	2	2	-2	3	2	M	3	1	3	3	2	M	3
104771	1200003C05Rik	RIKEN cDNA 1200003C05 gene	3	2	M	2	1	1	3	2	M	3	2	M	3	2	M	2	2	-2	2
65963	1810009M01Rik	RIKEN cDNA 1810009M01 gene	3	2	M	3	2	M	3	2	M	3	2	M	3	2	M	3	2	M	2
69834	1810048P08Rik	RIKEN cDNA 1810048P08 gene	3	2	M	3	2	M	3	2	M	3	2	M	3	2	M	3	2	M	3
67859	2310002J15Rik	RIKEN cDNA 2310002J15 gene	2	2	-2	3	1	3	2	2	-2	3	2	M	3	1	3	3	2	M	3
66965	2310061F22Rik	RIKEN cDNA 2310061F22 gene	2	2	-2	3	2	M	3	1	3	3	2	M	3	2	M	3	2	M	2
76787	2410127E16Rik	RIKEN cDNA 2410127E16 gene	3	2	M	3	2	M	3	1	3	3	2	M	3	2	M	2	2	-2	3
56412	2610024G14Rik	RIKEN cDNA 2610024G14 gene	2	1	1	3	2	M	2	1	1	3	2	M	3	2	M	3	2	M	3
230752	2610027C15Rik	RIKEN cDNA 2610027C15 gene	2	1	1	2	1	1	2	1	1	3	2	M	3	2	M	3	2	M	2
67217	2810055F11Rik	RIKEN cDNA 2810055F11 gene	3	2	M	2	1	1	3	2	M	3	2	M	3	2	M	2	2	-2	2
67261	2900005J15Rik	RIKEN cDNA 2900005J15 gene	3	2	M	3	2	M	3	2	M	3	2	M	3	2	M	3	2	M	2
72392	3010001K23Rik	RIKEN cDNA 3010001K23 gene	3	2	M	3	1	3	3	2	M	3	2	M	3	2	M	3	2	M	3
75698	3110001K24Rik	RIKEN cDNA 3110001K24 gene	2	2	-2	3	2	M	3	2	M	2	2	-2	3	2	M	2	2	-2	3
234356	4732435N03Rik	RIKEN cDNA 4732435N03 gene	3	1	3	3	2	M	3	2	M	3	2	M	3	2	M	3	1	3	2
97820	4833439L19Rik	RIKEN cDNA 4833439L19 gene	3	1	3	2	2	-2	3	2	M	3	2	M	3	2	M	3	2	M	2
654799	4930594M22Rik	RIKEN cDNA 4930594M22 gene	3	2	M	3	1	3	3	1	3	2	2	-2	3	1	3	2	2	-2	3
230279	6330416G13Rik	RIKEN cDNA 6330416G13 gene	3	2	M	3	2	M	3	2	M	3	2	M	3	2	M	3	2	M	3
78906	9130017N09Rik	RIKEN cDNA 9130017N09 gene	3	2	M	3	2	M	3	2	M	3	1	3	3	2	M	3	2	M	3
319743	9630013D21Rik	RIKEN cDNA 9630013D21 gene	3	2	M	3	2	M	3	2	M	2	2	-2	3	2	M	3	2	M	3
327958	A330068P14Rik	RIKEN cDNA A330068P14 gene	3	2	M	3	2	M	3	2	M	3	2	M	3	2	M	3	2	M	3
328830	A530064D06Rik	RIKEN cDNA A530064D06 gene	3	2	M	3	2	M	3	2	M	3	2	M	2	1	1	3	2	M	3
213006	A930031D07Rik	RIKEN cDNA A930031D07 gene	2	2	-2	2	1	1	3	2	M	3	2	M	3	2	M	3	2	M	2
11352	Abl2	v-abl Abelson murine leukemia viral oncogene 2 (arg, Abelson-related gene)	3	2	M	3	2	M	3	2	M	3	2	M	3	2	M	3	2	M	3
110460	Acat2	acetyl-Coenzyme A acetyltransferase 2	3	2	M	3	2	M	2	2	-2	3	2	M	3	2	M	2	2	-2	3
11517	Adcyap1r1	adenylate cyclase activating polypeptide 1 receptor 1	3	2	M	3	2	M	3	2	M	3	2	M	3	2	M	2	2	-2	3
11554	Adrb1	adrenergic receptor, beta 1	3	2	M	2	2	-2	2	2	-2	3	2	M	3	2	M	3	1	3	2
211147	AK162044	cDNA sequence AK162044	3	2	M	3	2	M	3	2	M	3	2	M	3	2	M	3	2	M	3
11651	Akt1	thymoma viral proto-oncogene 1	3	2	M	3	2	M	3	2	M	3	2	M	3	2	M	3	2	M	2
72898	Asphd2	aspartate beta-hydroxylase domain containing 2	3	2	M	3	2	M	2	2	-2	3	2	M	2	2	-2	3	2	M	2
235574	Atp2c1	ATPase, Ca++-sequestering	3	2	M	3	2	M	3	1	3	3	2	M	3	2	M	3	1	3	2
54375	Azin1	antizyme inhibitor 1	3	2	M	3	2	M	3	1	3	3	2	M	3	2	M	3	2	M	2
80752	BC004044	cDNA sequence BC004044	3	1	3	3	2	M	3	2	M	3	2	M	3	2	M	3	2	M	3
216152	BC005764	cDNA sequence BC005764	2	2	-2	3	2	M	3	1	3	2	1	1	2	1	1	3	2	M	3
223267	BC006662	cDNA sequence BC006662	3	2	M	3	1	3	3	1	3	2	2	-2	3	1	3	2	2	-2	3
433940	BC057022	cDNA sequence BC057022	3	2	M	3	2	M	3	2	M	3	2	M	3	2	M	3	2	M	3
12069	Bex2	brain expressed X-linked 2	3	2	M	3	2	M	3	2	M	3	2	M	3	2	M	3	2	M	3
74007	Btbd11	BTB (POZ) domain containing 11	3	2	M	3	2	M	3	2	M	3	2	M	3	2	M	3	2	M	3
12323	Camk2b	calcium/calmodulin-dependent protein kinase II, beta	3	2	M	3	2	M	3	2	M	2	1	1	2	2	-2	3	2	M	2
12333	Capn1	calpain 1	3	2	M	3	2	M	3	2	M	2	2	-2	3	1	3	3	2	M	3
230099	Car9	carbonic anhydrase 9	3	2	M	3	2	M	3	1	3	2	1	1	3	2	M	3	2	M	3
105844	Card10	caspase recruitment domain family, member 10	2	1	1	2	1	1	3	1	3	2	2	-2	3	1	3	2	1	1	3
12398	Cbfa2t3h	core-binding factor, runt domain, alpha subunit 2, translocated to, 3 homolog (human)	3	2	M	3	2	M	3	2	M	2	2	-2	3	2	M	3	2	M	3
239096	Cdh24	cadherin-like 24	3	2	M	3	2	M	3	2	M	3	2	M	3	2	M	3	2	M	2
69710	Centd2	centaurin, delta 2	3	2	M	3	2	M	3	2	M	3	2	M	3	2	M	3	2	M	3
98388	Chst10	carbohydrate sulfotransferase 10	3	2	M	3	2	M	3	2	M	3	2	M	3	2	M	3	2	M	3
71908	Cldn23	claudin 23	3	2	M	3	2	M	2	2	-2	3	2	M	3	2	M	3	2	M	3
12828	Col4a3	procollagen, type IV, alpha 3	3	2	M	3	2	M	3	2	M	3	2	M	3	2	M	3	2	M	3
12829	Col4a4	procollagen, type IV, alpha 4	3	2	M	3	2	M	3	2	M	3	2	M	3	2	M	3	2	M	3
56358	Copz2	coatomer protein complex, subunit zeta 2	3	1	3	3	1	3	2	2	-2	3	2	M	2	2	-2	3	2	M	2
12874	Cpd	carboxypeptidase D	3	2	M	3	2	M	3	2	M	3	2	M	3	2	M	2	2	-2	2
231207	Cpeb2	cytoplasmic polyadenylation element binding protein 2	3	2	M	3	2	M	3	2	M	3	2	M	3	2	M	3	2	M	3
12922	Crhr2	corticotropin releasing hormone receptor 2	3	1	3	3	2	M	2	2	-2	3	1	3	3	2	M	3	2	M	3
13047	Cutl1	cut-like 1 (Drosophila)	2	1	1	3	2	M	3	1	3	3	1	3	3	2	M	3	2	M	3
66158	Cxx1a	CAAX box 1 homolog A (human)	2	2	-2	2	1	1	2	1	1	2	2	-2	2	1	1	2	2	-2	2
74241	D1Bwg1363e	DNA segment, Chr 1, Brigham & Women's Genetics 1363 expressed	3	2	M	3	2	M	3	2	M	3	2	M	3	2	M	3	2	M	3
52392	D1Ertd622e	DNA segment, Chr 1, ERATO Doi 622, expressed	3	1	3	2	1	1	2	2	-2	3	2	M	3	2	M	3	2	M	2
229473	D930015E06Rik	RIKEN cDNA D930015E06 gene	3	1	3	3	2	M	2	1	1	3	1	3	3	2	M	3	2	M	3
107585	Dio3	deiodinase, iodothyronine type III	3	2	M	3	2	M	3	2	M	3	2	M	3	2	M	3	2	M	2
208666	Diras1	DIRAS family, GTP-binding RAS-like 1	3	2	M	3	1	3	3	2	M	3	2	M	3	2	M	3	2	M	3
27261	Dok3	docking protein 3	3	2	M	3	2	M	3	2	M	3	2	M	3	2	M	3	2	M	3
13611	Edg6	endothelial differentiation, G-protein-coupled receptor 6	3	2	M	2	2	-2	2	1	1	3	1	3	3	2	M	3	2	M	2
276770	Eif5a	eukaryotic translation initiation factor 5A	3	2	M	3	2	M	3	2	M	3	2	M	3	2	M	3	2	M	3
13859	Eps15l1	epidermal growth factor receptor pathway substrate 15-like 1	2	2	-2	2	1	1	3	2	M	3	2	M	3	2	M	2	1	1	2
72544	Exosc6	exosome component 6	3	2	M	3	2	M	3	2	M	3	2	M	3	2	M	3	2	M	3
66587	Fastk	Fas-activated serine/threonine kinase	2	2	-2	3	1	3	2	1	1	3	2	M	3	2	M	3	2	M	3
231580	Gak	cyclin G associated kinase	3	2	M	3	1	3	3	2	M	3	2	M	3	2	M	3	2	M	3
231044	Gbx1	gastrulation brain homeobox 1	3	1	3	2	2	-2	3	2	M	3	2	M	3	2	M	2	2	-2	2
14652	Glp1r	glucagon-like peptide 1 receptor	3	2	M	2	1	1	2	1	1	2	2	-2	3	2	M	2	2	-2	3
14661	Glud1	glutamate dehydrogenase 1	2	2	-2	3	2	M	3	2	M	2	2	-2	3	2	M	2	2	-2	3
225518	Gm92	gene model 92, (NCBI)	3	2	M	3	2	M	3	2	M	3	2	M	3	2	M	3	1	3	3
14708	Gng7	guanine nucleotide binding protein (G protein), gamma 7 subunit	2	1	1	2	2	-2	3	2	M	2	2	-2	3	1	3	3	2	M	3
333433	Gpd1l	glycerol-3-phosphate dehydrogenase 1-like	3	2	M	3	2	M	3	2	M	3	2	M	3	2	M	3	2	M	3
268566	Gphn	gephyrin	3	2	M	3	2	M	3	2	M	3	2	M	3	2	M	3	2	M	3
382045	Gpr114	G protein-coupled receptor 114	3	2	M	3	2	M	3	2	M	3	2	M	3	2	M	3	2	M	3
228366	Gyltl1b	glycosyltransferase-like 1B	3	2	M	3	2	M	3	2	M	3	1	3	3	2	M	3	2	M	2
15018	H2-Q7	histocompatibility 2, Q region locus 7	3	2	M	3	2	M	3	2	M	3	1	3	3	2	M	2	2	-2	2
14828	Hspa5	heat shock 70kD protein 5 (glucose-regulated protein)	3	2	M	3	2	M	2	2	-2	3	2	M	3	2	M	2	2	-2	3
239857	Igsf4d	immunoglobulin superfamily, member 4	3	2	M	3	2	M	3	2	M	3	2	M	3	2	M	3	2	M	3
23917	Impdh1	inosine 5'-phosphate dehydrogenase 1	3	2	M	3	2	M	3	2	M	3	2	M	3	2	M	3	1	3	2
68265	Iqcf3	IQ motif containing F3	3	2	M	3	2	M	3	2	M	3	2	M	3	2	M	3	2	M	3
243911	Kirrel2	kin of IRRE like 2 (Drosophila)	2	2	-2	3	2	M	3	1	3	3	1	3	3	2	M	3	2	M	2
16878	Lif	leukemia inhibitory factor	3	2	M	3	2	M	3	2	M	3	2	M	3	2	M	3	2	M	2
22342	Lin7b	lin-7 homolog B (C. elegans)	3	2	M	3	2	M	3	1	3	3	2	M	3	2	M	2	2	-2	3
140887	Lnx2	ligand of numb-protein X 2	3	1	3	3	1	3	2	1	1	3	2	M	3	1	3	2	2	-2	3
432939	LOC432939	hypothetical gene supported by AK086247	3	2	M	3	2	M	3	1	3	3	2	M	3	2	M	2	2	-2	3
623781	LOC623781	hypothetical protein LOC623781	3	2	M	3	2	M	3	2	M	3	2	M	3	2	M	3	2	M	3
217366	Lrrc45	leucine rich repeat containing 45	2	2	-2	3	2	M	3	2	M	3	2	M	3	2	M	3	2	M	3
16985	Lsp1	lymphocyte specific 1	3	2	M	3	2	M	3	2	M	3	2	M	3	2	M	3	2	M	2
26406	Map3k3	mitogen activated protein kinase kinase kinase 3	2	2	-2	2	1	1	2	1	1	3	1	3	2	2	-2	2	2	-2	2
17187	Max	Max protein	3	2	M	3	2	M	2	2	-2	3	1	3	3	1	3	2	2	-2	3
70427	Mier2	mesoderm induction early response 1, family member 2	3	2	M	3	2	M	3	1	3	3	2	M	3	2	M	3	2	M	2
70122	Mllt3	myeloid/lymphoid or mixed lineage-leukemia translocation to 3 homolog (Drosophila)	3	2	M	3	2	M	3	2	M	3	2	M	3	2	M	3	2	M	2
17692	Msl31	male-specific lethal-3 homolog 1 (Drosophila)	2	2	-2	3	2	M	3	2	M	3	2	M	3	2	M	3	2	M	3
17755	Mtap1b	microtubule-associated protein 1 B	3	1	3	3	2	M	2	1	1	2	2	-2	2	2	-2	3	2	M	3
108853	Mtrf1l	mitochondrial translational release factor 1-like	2	1	1	3	2	M	3	2	M	3	2	M	3	2	M	2	2	-2	2
17975	Ncl	nucleolin	3	2	M	3	2	M	2	1	1	2	1	1	2	2	-2	2	1	1	3
103425	Ncln	nicalin homolog (zebrafish)	3	2	M	2	2	-2	2	1	1	3	1	3	3	2	M	3	2	M	2
18034	Nfkb2	nuclear factor of kappa light polypeptide gene enhancer in B-cells 2, p49/p100	3	2	M	3	2	M	3	2	M	3	2	M	3	2	M	2	2	-2	2
54631	Nphs1	nephrosis 1 homolog, nephrin (human)	2	2	-2	3	2	M	3	1	3	3	1	3	3	2	M	3	2	M	2
18183	Nrg3	neuregulin 3	3	2	M	3	2	M	3	2	M	3	2	M	3	2	M	3	2	M	3
77976	Nuak1	ZNUAK family, SNF1-like kinase, 1	3	2	M	3	2	M	3	2	M	3	2	M	3	2	M	3	2	M	3
225631	Onecut2	one cut domain, family member 2	3	2	M	3	1	3	3	1	3	3	2	M	3	2	M	3	2	M	3
75552	Paqr9	progestin and adipoQ receptor family member IX	3	2	M	3	2	M	3	2	M	3	2	M	3	2	M	3	2	M	3
18598	Pdha2	pyruvate dehydrogenase E1 alpha 2	3	2	M	3	2	M	3	2	M	3	2	M	3	2	M	3	2	M	3
72599	Pdia5	protein disulfide isomerase associated 5	3	2	M	3	2	M	3	2	M	3	2	M	3	2	M	3	2	M	3
14726	Pdpn	podoplanin	3	2	M	3	2	M	3	1	3	3	2	M	2	2	-2	3	2	M	3
18633	Pex16	peroxisome biogenesis factor 16	3	2	M	3	2	M	3	2	M	3	1	3	3	2	M	3	2	M	2
75454	Phpt1	phosphohistidine phosphatase 1	3	2	M	3	1	3	3	2	M	2	2	-2	3	2	M	3	2	M	2
18795	Plcb1	phospholipase C, beta 1	3	1	3	3	2	M	3	2	M	3	2	M	3	2	M	3	2	M	2
20620	Plk2	polo-like kinase 2 (Drosophila)	3	2	M	3	2	M	2	1	1	3	1	3	2	2	-2	3	2	M	3
93843	Pnck	pregnancy upregulated non-ubiquitously expressed CaM kinase	3	2	M	3	2	M	2	2	-2	3	2	M	3	2	M	3	2	M	3
231329	Polr2b	polymerase (RNA) II (DNA directed) polypeptide B	2	1	1	3	2	M	2	1	1	3	2	M	3	2	M	3	2	M	3
235036	Ppan	peter pan homolog (Drosophila)	3	1	3	3	2	M	2	1	1	3	1	3	2	2	-2	3	2	M	2
227721	Ppapdc3	phosphatidic acid phosphatase type 2 domain containing 3	2	2	-2	3	2	M	3	2	M	2	1	1	3	2	M	3	2	M	3
19025	Ppgb	protective protein for beta-galactosidase	3	2	M	3	2	M	3	2	M	3	1	3	3	2	M	3	2	M	3
108099	Prkag2	protein kinase, AMP-activated, gamma 2 non-catalytic subunit	3	2	M	3	2	M	3	2	M	3	2	M	3	2	M	3	2	M	2
19085	Prkar1b	protein kinase, cAMP dependent regulatory, type I beta	3	2	M	3	2	M	3	2	M	3	2	M	3	2	M	3	2	M	3
19152	Prtn3	proteinase 3	2	2	-2	3	2	M	3	1	3	2	2	-2	2	1	1	3	2	M	3
19248	Ptpn12	protein tyrosine phosphatase, non-receptor type 12	2	2	-2	3	2	M	2	2	-2	3	2	M	3	2	M	3	2	M	3
320139	Ptpn7	protein tyrosine phosphatase, non-receptor type 7	3	2	M	3	2	M	3	2	M	3	2	M	3	2	M	3	2	M	3
13924	Ptprv	protein tyrosine phosphatase, receptor type, V	3	2	M	3	2	M	3	2	M	3	2	M	3	2	M	3	2	M	3
58998	Pvrl3	poliovirus receptor-related 3	3	1	3	2	1	1	3	1	3	3	2	M	3	2	M	2	2	-2	2
14470	Rabac1	Rab acceptor 1 (prenylated)	3	2	M	3	2	M	3	2	M	3	2	M	3	2	M	3	2	M	3
217864	Rcor1	REST corepressor 1	3	2	M	2	1	1	3	1	3	3	2	M	3	2	M	3	2	M	2
68718	Rnf166	ring finger protein 166	2	2	-2	3	2	M	3	1	3	3	2	M	3	2	M	3	2	M	2
20018	Rpo1-3	RNA polymerase 1-3	3	1	3	3	1	3	2	1	1	3	2	M	3	1	3	2	2	-2	3
20116	Rps8	ribosomal protein S8	3	2	M	3	1	3	3	2	M	3	2	M	3	2	M	3	2	M	3
66922	Rras2	related RAS viral (r-ras) oncogene homolog 2	3	2	M	3	2	M	3	2	M	3	2	M	3	2	M	3	2	M	2
100213	Rusc2	RUN and SH3 domain containing 2	2	2	-2	2	2	-2	3	2	M	3	2	M	3	2	M	3	2	M	3
74480	Samd4	sterile alpha motif domain containing 4	3	2	M	2	2	-2	3	2	M	3	2	M	3	2	M	3	2	M	3
215474	Sec22c	SEC22 vesicle trafficking protein-like C (S. cerevisiae)	3	1	3	3	2	M	2	1	1	3	2	M	3	1	3	3	2	M	3
53609	Sfrs16	splicing factor, arginine/serine-rich 16 (suppressor-of-white-apricot homolog, Drosophila)	3	2	M	3	2	M	3	2	M	3	2	M	3	2	M	3	2	M	2
26904	Sh2d1b1	SH2 domain protein 1B1	3	2	M	3	2	M	3	2	M	3	2	M	3	2	M	3	2	M	3
20502	Slc16a2	solute carrier family 16 (monocarboxylic acid transporters), member 2	3	2	M	3	2	M	3	2	M	3	2	M	3	2	M	3	1	3	3
232333	Slc6a1	solute carrier family 6 (neurotransmitter transporter, GABA), member 1	3	1	3	3	1	3	3	1	3	2	1	1	2	2	-2	3	2	M	2
236727	Slc9a7	solute carrier family 9 (sodium/hydrogen exchanger), isoform 7	3	2	M	3	2	M	3	2	M	3	2	M	3	2	M	3	2	M	3
67155	Smarca2	SWI/SNF related, matrix associated, actin dependent regulator of chromatin, subfamily a, member 2	3	2	M	3	2	M	3	2	M	3	2	M	3	2	M	3	2	M	3
20638	Snrpb	small nuclear ribonucleoprotein B	3	2	M	2	2	-2	3	2	M	2	2	-2	3	2	M	3	2	M	3
231834	Snx8	sorting nexin 8	2	2	-2	3	2	M	3	2	M	2	2	-2	2	1	1	2	2	-2	3
20892	Stra13	stimulated by retinoic acid 13	2	2	-2	3	2	M	3	2	M	3	2	M	3	2	M	3	2	M	3
29859	Sult4a1	sulfotransferase family 4A, member 1	3	2	M	3	2	M	3	2	M	3	2	M	3	2	M	3	2	M	3
20964	Syn1	synapsin I	3	2	M	3	2	M	2	2	-2	3	2	M	3	2	M	3	2	M	2
56403	Syncrip	synaptotagmin binding, cytoplasmic RNA interacting protein	3	2	M	3	2	M	3	1	3	3	2	M	3	2	M	3	2	M	3
66687	Tbc1d15	TBC1 domain family, member 15	3	2	M	2	2	-2	3	2	M	2	2	-2	3	2	M	3	2	M	3
21406	Tcf12	transcription factor 12	3	2	M	3	2	M	3	1	3	3	2	M	3	2	M	3	2	M	3
21823	Th	tyrosine hydroxylase	2	2	-2	3	2	M	3	2	M	2	2	-2	3	2	M	3	2	M	3
30055	Timm13	translocase of inner mitochondrial membrane 13 homolog (yeast)	3	2	M	3	2	M	3	2	M	3	1	3	2	2	-2	3	1	3	3
77552	Tmem58	transmembrane protein 58	2	2	-2	3	1	3	3	1	3	3	2	M	3	2	M	3	1	3	3
94091	Trim11	tripartite motif protein 11	3	2	M	3	1	3	3	2	M	2	2	-2	3	2	M	3	2	M	3
70387	Ttc9c	tetratricopeptide repeat domain 9C	3	2	M	3	2	M	3	2	M	3	2	M	3	2	M	3	1	3	2
231380	Ube1l2	ubiquitin-activating enzyme E1-like 2	3	2	M	3	2	M	3	2	M	3	2	M	3	2	M	2	2	-2	3
80914	Uck2	uridine-cytidine kinase 2	3	2	M	3	2	M	2	2	-2	3	2	M	3	2	M	3	2	M	3
22282	Usf2	upstream transcription factor 2	3	1	3	3	2	M	3	1	3	3	2	M	3	2	M	3	2	M	2
497097	Xkr4	X Kell blood group precursor related family member 4	3	2	M	3	1	3	3	2	M	3	2	M	3	2	M	3	2	M	3
142682	Zcchc14	zinc finger, CCHC domain containing 14	2	2	-2	3	2	M	3	1	3	3	2	M	3	2	M	3	2	M	2
224454	Zdhhc14	zinc finger, DHHC domain containing 14	2	2	-2	3	1	3	2	1	1	2	2	-2	3	2	M	2	2	-2	2
22763	Zfr	zinc finger RNA binding protein	3	2	M	3	2	M	3	1	3	2	2	-2	3	1	3	3	2	M	3

## Sheet: Match meth. genes literatur (BU
Highly methylated genes from DNA methylation array					methylated genes in literature						imprint.
GeneID	Gene Symbol	Aliases	Gene Name		exact match	gene family	GeneID	Aliasas	Gene name		status	source
239096	Cdh24	CDH24, CDH14, CDH14L	Cadherin-(like) 24		Cdh18	---	1016	CDH24, CDH14, CDH14L	Cadherin-18		hP, P	GI
107585	Dio3	---	deiodinase, iodothyronine type III		Dio3	---	---	---	---		mI, P	GI
66587	Fastk	---	Fas-activated serine/threonine kinase		Fastk	---	10922	FAST	Fas-activated serine/threonine kinase		hP, M	GI
75454	Phpt1	Php14	phosphohistidine phosphatase 1		Phpt1	---	29085	PHP14	phosphohistidine phosphatase 1		hP, M	GI
20638	Snrpb	SMN, Peg4, HCERN3	small nuclear ribonucleoprotein B		Snrpb	---	---	---	---		mI, P	GI
21823	Th	---	tyrosine hydroxylase		Th	---	---	---	---		mI, M	GI
235574	Atp2c1	Pmr1	Calcium-transporting ATPase type 2C member 1		---	Atp10a	11982	Atpc5, Atp10c, Pfatp	ATPase class V type 10, probable phospholipid-transporting		mI (c), M	GI
98388	Chst10	---	carbohydrate sulfotransferase 10		---	CHST8	64377	GalNAc4ST	carbohydrate (N-acetylgalactosamine 4-0) sulfotransferase 8		hP, M	GI
12828	Col4a3	---	Collagen alpha-3(IV) chain		---	Col9a3	1299	IDD, MED, EDM3	collagen, type IX, alpha 3 [		hP, M	GI
12829	Col4a4	---	Collagen alpha-4(IV) chain		---	Col9a3	1299	IDD, MED, EDM3	collagen, type IX, alpha 3 [		hP, M	GI
56358	Copz2	---	coatomer protein complex, subunit zeta 2		---	Copg2	54160	---	Coatomer protein complex, subunit gamma-2		mI, M	GI
12874	Cpd	---	carboxypeptidase D		---	Cpa4	51200	CPA3	carboxypeptidase A4		hI, M	GI
208666	Diras1	Gbts1	DIRAS family, GTP-binding RAS-like 1		---	DIRAS3	9077	ARHI, NOEY2, RHOI	GTP-binding protein Di-Ras3		hI, P	GI
382045	Gpr114	Gm1109	G protein-coupled receptor 114		---	Gpr1	241070	---	G-protein coupled receptor 1		mI, P	GI
14828	Hspa5	Grp78	heat shock 70kD protein 5 (glucose-regulated protein)		---	HSPA6	3310	HSP70B'	heat shock 70kDa protein 6 (HSP70B')		hP, M	GI
22342	Lin7b	Mals2, Veli2	lin-7 homolog B (C. elegans)		---	Lin28a	83557	Lin28, Tex17	Protein lin-28 homolog A		mI	GI
18633	Pex16	---	peroxisome biogenesis factor 16		---	PEX10	5192	NALD, RNF69	peroxisomal biogenesis factor 10		hP, M	GI
227721	Ppapdc3	Net39	phosphatidic acid phosphatase type 2 domain containing 3		---	PPAP2C	8612	LPP2	phosphatidic acid phosphatase type 2C		hP, M	GI
19248	Ptpn12	---	protein tyrosine phosphatase, non-receptor type 12		---	PTPN14	5784	PEZ, PTPD2	protein tyrosine phosphatase, non-receptor type 14		hP, M	GI
320139	Ptpn7	---	protein tyrosine phosphatase, non-receptor type 7		---	PTPN14	5784	PEZ, PTPD2	protein tyrosine phosphatase, non-receptor type 14		hP, M	GI
77552	Tmem58	---	transmembrane protein 58		---	Ano1	101772	Tmem16a, DOG1, TAOS2, ORAOV2	Anoctamin-1		hI, M	GI
77552	Tmem58	---	transmembrane protein 58		---	TMEM52/60/88	339456/85025/92162	---	transmembrane protein 52/60/88		hP, P/P/M	GI
231380	Ube1l2	---	ubiquitin-activating enzyme E1-like 2		---	Ube3a	22215	Hpve6a, KIAA4216	ubiquitin protein ligase E3A		mI, M	GI
142682	Zcchc14	Kiaa0579	zinc finger, CCHC domain containing 14		---	Zcchc13	75064	Cnbp2	cellular nucleic acid binding protein 2		mI, M	GI
	Slc6a1/9a7/16a2	---	solute carrier: family 6 (neurotransmitter transporter, GABA), member 1 / family 9 (sodium/hydrogen exchanger), isoform 7 / family 16 (monocarboxylic acid transporters), member 2		---	SLC4a2/22a2/22a3/22a18/26a10	6652/6582/6581/5002/65012	---	solute carrier family		hI/P, M	GI

## Sheet: Legend
		Scenario	MV	Inury	Sham	DMV
				(3)	(2)
	HYPERmeth.	strong	5	3	0	1
		medium	4	2	0	0.666667
			3	3	1	0.5
		weak	2	1	0	0.333333
			1	2	1	0.166667
		neutral	M	3	2	0
			U	0	0	0
	HYPOmeth.	weak	-1	1	1	-0.166667
			-2	2	2	-0.333333
		medium	-3	0	1	-0.5
			-4	1	2	-0.666667
		strong	-5	0	2	-1
	Methylation Value (MV)
	= arbitrary semi-quantitative meassure for the grade of hyper- or hypomethylation, defined according to the ranking of calculated differences (DMV), between relative hit numbers (significant methylation) upon injury compared to the corresponding sham (triplicate and duplicate array sets, respectively)
