# Supplementary material for: DNA methylation temporal profiling following peripheral versus central nervous system axotomy
Source: Sci Data. 2014 Nov 11;1:140038. doi: 10.1038/sdata.2014.38 (PMC4411011; doi:10.1038/sdata.2014.38)
Supplement: Supplementary file 4 [file sdata201438-isa1.zip]

Archive with 3 entries (3 files):
- i_Investigation.txt
- s_di_giovanni.txt
- a_digiovanni.txt
