# Supplementary material for: DNA methylation temporal profiling following peripheral versus central nervous system axotomy
Source: Sci Data. 2014 Nov 11;1:140038. doi: 10.1038/sdata.2014.38 (PMC4411011; doi:10.1038/sdata.2014.38)
Supplement: Supplementary file 4 [file sdata201438-isa1.zip › a_digiovanni.txt]

Sample Name	Protocol REF	Protocol REF	Protocol REF	Protocol REF	Protocol REF	Assay Name	Raw Data File	Comment[Data Repository]	Comment[Data Record Accession]	Protocol REF	Derived Data File	Comment[Data Repository]	Comment[Data URL]	Derived Data File	Comment[Data Repository]	Comment[Data Record Accession]
#sciatic nerve axotomy
SNA 1day injury_rep1	Sciatic nerve axotomy	DRG dissection and sample preparation for MeDIP	Methylated DNA Immunoprecipitation	Whole genome amplification	DNA Methylation Microarray	MeDIPChIP1	GSE55514_RAW.tar	GEO	GSE55514	DNA methylation microarray analysis	GSM1338450_A1.1_-_17859902_All_Peaks.txt.gz	GEO	http://www.ncbi.nlm.nih.gov/geo/query/acc.cgi?acc=GSE55514	Supplementary File 1	this file forms part of the Supplementary Information
SNA 1day injury_rep2	Sciatic nerve axotomy	DRG dissection and sample preparation for MeDIP	Methylated DNA Immunoprecipitation	Whole genome amplification	DNA Methylation Microarray	MeDIPChIP2	GSE55514_RAW.tar	GEO	GSE55514	DNA methylation microarray analysis	GSM1338451_A1.2_-_17871302_All_Peaks.txt.gz	GEO	http://www.ncbi.nlm.nih.gov/geo/query/acc.cgi?acc=GSE55514	Supplementary File 1	this file forms part of the Supplementary Information
SNA 1day injury_rep3	Sciatic nerve axotomy	DRG dissection and sample preparation for MeDIP	Methylated DNA Immunoprecipitation	Whole genome amplification	DNA Methylation Microarray	MeDIPChIP3	GSE55514_RAW.tar	GEO	GSE55514	DNA methylation microarray analysis	GSM1338452_A1.3_-_18639202_All_Peaks.txt.gz	GEO	http://www.ncbi.nlm.nih.gov/geo/query/acc.cgi?acc=GSE55514	Supplementary File 1	this file forms part of the Supplementary Information
SNA 1day sham_rep1	Sciatic nerve axotomy	DRG dissection and sample preparation for MeDIP	Methylated DNA Immunoprecipitation	Whole genome amplification	DNA Methylation Microarray	MeDIPChIP4	GSE55514_RAW.tar	GEO	GSE55514	DNA methylation microarray analysis	GSM1338453_B1.1_-_17887602_All_Peaks.txt.gz	GEO	http://www.ncbi.nlm.nih.gov/geo/query/acc.cgi?acc=GSE55514	Supplementary File 1	this file forms part of the Supplementary Information
SNA 1day sham_rep2	Sciatic nerve axotomy	DRG dissection and sample preparation for MeDIP	Methylated DNA Immunoprecipitation	Whole genome amplification	DNA Methylation Microarray	MeDIPChIP5	GSE55514_RAW.tar	GEO	GSE55514	DNA methylation microarray analysis	GSM1338454_B1.2_-_17888802_All_Peaks.txt.gz	GEO	http://www.ncbi.nlm.nih.gov/geo/query/acc.cgi?acc=GSE55514	Supplementary File 1	this file forms part of the Supplementary Information
SNA 3days injury_rep1	Sciatic nerve axotomy	DRG dissection and sample preparation for MeDIP	Methylated DNA Immunoprecipitation	Whole genome amplification	DNA Methylation Microarray	MeDIPChIP6	GSE55514_RAW.tar	GEO	GSE55514	DNA methylation microarray analysis	GSM1338455_A3.1_-_17880602_All_Peaks.txt.gz	GEO	http://www.ncbi.nlm.nih.gov/geo/query/acc.cgi?acc=GSE55514	Supplementary File 1	this file forms part of the Supplementary Information
SNA 3days injury_rep2	Sciatic nerve axotomy	DRG dissection and sample preparation for MeDIP	Methylated DNA Immunoprecipitation	Whole genome amplification	DNA Methylation Microarray	MeDIPChIP7	GSE55514_RAW.tar	GEO	GSE55514	DNA methylation microarray analysis	GSM1338456_A3.2_-_17881102_All_Peaks.txt.gz	GEO	http://www.ncbi.nlm.nih.gov/geo/query/acc.cgi?acc=GSE55514	Supplementary File 1	this file forms part of the Supplementary Information
SNA 3days injury_rep3	Sciatic nerve axotomy	DRG dissection and sample preparation for MeDIP	Methylated DNA Immunoprecipitation	Whole genome amplification	DNA Methylation Microarray	MeDIPChIP8	GSE55514_RAW.tar	GEO	GSE55514	DNA methylation microarray analysis	GSM1338457_A3.3_-_18642502_All_Peaks.txt.gz	GEO	http://www.ncbi.nlm.nih.gov/geo/query/acc.cgi?acc=GSE55514	Supplementary File 1	this file forms part of the Supplementary Information
SNA 3days sham_rep1	Sciatic nerve axotomy	DRG dissection and sample preparation for MeDIP	Methylated DNA Immunoprecipitation	Whole genome amplification	DNA Methylation Microarray	MeDIPChIP9	GSE55514_RAW.tar	GEO	GSE55514	DNA methylation microarray analysis	GSM1338458_B3.1_-_17912602_All_Peaks.txt.gz	GEO	http://www.ncbi.nlm.nih.gov/geo/query/acc.cgi?acc=GSE55514	Supplementary File 1	this file forms part of the Supplementary Information
SNA 3days sham_rep2	Sciatic nerve axotomy	DRG dissection and sample preparation for MeDIP	Methylated DNA Immunoprecipitation	Whole genome amplification	DNA Methylation Microarray	MeDIPChIP10	GSE55514_RAW.tar	GEO	GSE55514	DNA methylation microarray analysis	GSM1338459_B3.2_-_18030002_All_Peaks.txt.gz	GEO	http://www.ncbi.nlm.nih.gov/geo/query/acc.cgi?acc=GSE55514	Supplementary File 1	this file forms part of the Supplementary Information
SNA 7days injury_rep1	Sciatic nerve axotomy	DRG dissection and sample preparation for MeDIP	Methylated DNA Immunoprecipitation	Whole genome amplification	DNA Methylation Microarray	MeDIPChIP11	GSE55514_RAW.tar	GEO	GSE55514	DNA methylation microarray analysis	GSM1338460_A7.1_-_18779402_All_Peaks.txt.gz	GEO	http://www.ncbi.nlm.nih.gov/geo/query/acc.cgi?acc=GSE55514	Supplementary File 1	this file forms part of the Supplementary Information
SNA 7days injury_rep2	Sciatic nerve axotomy	DRG dissection and sample preparation for MeDIP	Methylated DNA Immunoprecipitation	Whole genome amplification	DNA Methylation Microarray	MeDIPChIP12	GSE55514_RAW.tar	GEO	GSE55514	DNA methylation microarray analysis	GSM1338461_A7.2_-_18779602_All_Peaks.txt.gz	GEO	http://www.ncbi.nlm.nih.gov/geo/query/acc.cgi?acc=GSE55514	Supplementary File 1	this file forms part of the Supplementary Information
SNA 7days injury_rep3	Sciatic nerve axotomy	DRG dissection and sample preparation for MeDIP	Methylated DNA Immunoprecipitation	Whole genome amplification	DNA Methylation Microarray	MeDIPChIP13	GSE55514_RAW.tar	GEO	GSE55514	DNA methylation microarray analysis	GSM1338462_A7.3_-_18780102_All_Peaks.txt.gz	GEO	http://www.ncbi.nlm.nih.gov/geo/query/acc.cgi?acc=GSE55514	Supplementary File 1	this file forms part of the Supplementary Information
SNA 7days sham_rep1	Sciatic nerve axotomy	DRG dissection and sample preparation for MeDIP	Methylated DNA Immunoprecipitation	Whole genome amplification	DNA Methylation Microarray	MeDIPChIP14	GSE55514_RAW.tar	GEO	GSE55514	DNA methylation microarray analysis	GSM1338463_B7.1_-18781902_All_Peaks.txt.gz	GEO	http://www.ncbi.nlm.nih.gov/geo/query/acc.cgi?acc=GSE55514	Supplementary File 1	this file forms part of the Supplementary Information
SNA 7days sham_rep2	Sciatic nerve axotomy	DRG dissection and sample preparation for MeDIP	Methylated DNA Immunoprecipitation	Whole genome amplification	DNA Methylation Microarray	MeDIPChIP15	GSE55514_RAW.tar	GEO	GSE55514	DNA methylation microarray analysis	GSM1338464_B7.2_-_18782202_All_Peaks.txt.gz	GEO	http://www.ncbi.nlm.nih.gov/geo/query/acc.cgi?acc=GSE55514	Supplementary File 1	this file forms part of the Supplementary Information
#dorsal nerve axotomy
DCA 1day injury_rep1	Dorsal Column Axotomy	DRG dissection and sample preparation for MeDIP	Methylated DNA Immunoprecipitation	Whole genome amplification	DNA Methylation Microarray	MeDIPChIP16	GSE55514_RAW.tar	GEO	GSE55514	DNA methylation microarray analysis	GSM1338465_20426402_ratio_peaks_mapToFeatures_All_Peaks.txt.gz	GEO	http://www.ncbi.nlm.nih.gov/geo/query/acc.cgi?acc=GSE55514	Supplementary File 1	this file forms part of the Supplementary Information
DCA 1day injury_rep2	Dorsal Column Axotomy	DRG dissection and sample preparation for MeDIP	Methylated DNA Immunoprecipitation	Whole genome amplification	DNA Methylation Microarray	MeDIPChIP17	GSE55514_RAW.tar	GEO	GSE55514	DNA methylation microarray analysis	GSM1338466_20419902_ratio_peaks_mapToFeatures_All_Peaks.txt.gz	GEO	http://www.ncbi.nlm.nih.gov/geo/query/acc.cgi?acc=GSE55514	Supplementary File 1	this file forms part of the Supplementary Information
DCA 1day injury_rep3	Dorsal Column Axotomy	DRG dissection and sample preparation for MeDIP	Methylated DNA Immunoprecipitation	Whole genome amplification	DNA Methylation Microarray	MeDIPChIP18	GSE55514_RAW.tar	GEO	GSE55514	DNA methylation microarray analysis	GSM1338467_20424402_ratio_peaks_mapToFeatures_All_Peaks.txt.gz	GEO	http://www.ncbi.nlm.nih.gov/geo/query/acc.cgi?acc=GSE55514	Supplementary File 1	this file forms part of the Supplementary Information
DCA 1day sham_rep1	Dorsal Column Axotomy	DRG dissection and sample preparation for MeDIP	Methylated DNA Immunoprecipitation	Whole genome amplification	DNA Methylation Microarray	MeDIPChIP19	GSE55514_RAW.tar	GEO	GSE55514	DNA methylation microarray analysis	GSM1338468_20415902_ratio_peaks_mapToFeatures_All_Peaks.txt.gz	GEO	http://www.ncbi.nlm.nih.gov/geo/query/acc.cgi?acc=GSE55514	Supplementary File 1	this file forms part of the Supplementary Information
DCA 1day sham_rep2	Dorsal Column Axotomy	DRG dissection and sample preparation for MeDIP	Methylated DNA Immunoprecipitation	Whole genome amplification	DNA Methylation Microarray	MeDIPChIP20	GSE55514_RAW.tar	GEO	GSE55514	DNA methylation microarray analysis	GSM1338469_20077802_ratio_peaks_mapToFeatures_All_Peaks.txt.gz	GEO	http://www.ncbi.nlm.nih.gov/geo/query/acc.cgi?acc=GSE55514	Supplementary File 1	this file forms part of the Supplementary Information
DCA 3days injury_rep1	Dorsal Column Axotomy	DRG dissection and sample preparation for MeDIP	Methylated DNA Immunoprecipitation	Whole genome amplification	DNA Methylation Microarray	MeDIPChIP21	GSE55514_RAW.tar	GEO	GSE55514	DNA methylation microarray analysis	GSM1338470_20419702_ratio_peaks_mapToFeatures_All_Peaks.txt.gz	GEO	http://www.ncbi.nlm.nih.gov/geo/query/acc.cgi?acc=GSE55514	Supplementary File 1	this file forms part of the Supplementary Information
DCA 3days injury_rep2	Dorsal Column Axotomy	DRG dissection and sample preparation for MeDIP	Methylated DNA Immunoprecipitation	Whole genome amplification	DNA Methylation Microarray	MeDIPChIP22	GSE55514_RAW.tar	GEO	GSE55514	DNA methylation microarray analysis	GSM1338471_20428902_ratio_peaks_mapToFeatures_All_Peaks.txt.gz	GEO	http://www.ncbi.nlm.nih.gov/geo/query/acc.cgi?acc=GSE55514	Supplementary File 1	this file forms part of the Supplementary Information
DCA 3days injury_rep3	Dorsal Column Axotomy	DRG dissection and sample preparation for MeDIP	Methylated DNA Immunoprecipitation	Whole genome amplification	DNA Methylation Microarray	MeDIPChIP23	GSE55514_RAW.tar	GEO	GSE55514	DNA methylation microarray analysis	GSM1338472_20420102_ratio_peaks_mapToFeatures_All_Peaks.txt.gz	GEO	http://www.ncbi.nlm.nih.gov/geo/query/acc.cgi?acc=GSE55514	Supplementary File 1	this file forms part of the Supplementary Information
DCA 3days sham_rep1	Dorsal Column Axotomy	DRG dissection and sample preparation for MeDIP	Methylated DNA Immunoprecipitation	Whole genome amplification	DNA Methylation Microarray	MeDIPChIP24	GSE55514_RAW.tar	GEO	GSE55514	DNA methylation microarray analysis	GSM1338473_20429502_ratio_peaks_mapToFeatures_All_Peaks.txt.gz	GEO	http://www.ncbi.nlm.nih.gov/geo/query/acc.cgi?acc=GSE55514	Supplementary File 1	this file forms part of the Supplementary Information
DCA 3days sham_rep2	Dorsal Column Axotomy	DRG dissection and sample preparation for MeDIP	Methylated DNA Immunoprecipitation	Whole genome amplification	DNA Methylation Microarray	MeDIPChIP25	GSE55514_RAW.tar	GEO	GSE55514	DNA methylation microarray analysis	GSM1338474_20419802_ratio_peaks_mapToFeatures_All_Peaks.txt.gz	GEO	http://www.ncbi.nlm.nih.gov/geo/query/acc.cgi?acc=GSE55514	Supplementary File 1	this file forms part of the Supplementary Information
DCA 7days injury_rep1	Dorsal Column Axotomy	DRG dissection and sample preparation for MeDIP	Methylated DNA Immunoprecipitation	Whole genome amplification	DNA Methylation Microarray	MeDIPChIP26	GSE55514_RAW.tar	GEO	GSE55514	DNA methylation microarray analysis	GSM1338475_19905602_ratio_peaks_mapToFeatures_All_Peaks.txt.gz	GEO	http://www.ncbi.nlm.nih.gov/geo/query/acc.cgi?acc=GSE55514	Supplementary File 1	this file forms part of the Supplementary Information
DCA 7days injury_rep2	Dorsal Column Axotomy	DRG dissection and sample preparation for MeDIP	Methylated DNA Immunoprecipitation	Whole genome amplification	DNA Methylation Microarray	MeDIPChIP27	GSE55514_RAW.tar	GEO	GSE55514	DNA methylation microarray analysis	GSM1338476_19348002_ratio_peaks_mapToFeatures_All_Peaks.txt.gz	GEO	http://www.ncbi.nlm.nih.gov/geo/query/acc.cgi?acc=GSE55514	Supplementary File 1	this file forms part of the Supplementary Information
DCA 7days injury_rep3	Dorsal Column Axotomy	DRG dissection and sample preparation for MeDIP	Methylated DNA Immunoprecipitation	Whole genome amplification	DNA Methylation Microarray	MeDIPChIP28	GSE55514_RAW.tar	GEO	GSE55514	DNA methylation microarray analysis	GSM1338477_18935802_ratio_peaks_mapToFeatures_All_Peaks.txt.gz	GEO	http://www.ncbi.nlm.nih.gov/geo/query/acc.cgi?acc=GSE55514	Supplementary File 1	this file forms part of the Supplementary Information
DCA 7days sham_rep1	Dorsal Column Axotomy	DRG dissection and sample preparation for MeDIP	Methylated DNA Immunoprecipitation	Whole genome amplification	DNA Methylation Microarray	MeDIPChIP29	GSE55514_RAW.tar	GEO	GSE55514	DNA methylation microarray analysis	GSM1338478_26762402_ratio_peaks_mapToFeatures_All_Peaks.txt.gz	GEO	http://www.ncbi.nlm.nih.gov/geo/query/acc.cgi?acc=GSE55514	Supplementary File 1	this file forms part of the Supplementary Information
DCA 7days sham_rep2	Dorsal Column Axotomy	DRG dissection and sample preparation for MeDIP	Methylated DNA Immunoprecipitation	Whole genome amplification	DNA Methylation Microarray	MeDIPChIP30	GSE55514_RAW.tar	GEO	GSE55514	DNA methylation microarray analysis	GSM1338479_26762602_ratio_peaks_mapToFeatures_All_Peaks.txt.gz	GEO	http://www.ncbi.nlm.nih.gov/geo/query/acc.cgi?acc=GSE55514	Supplementary File 1	this file forms part of the Supplementary Information
#naive mice
Naive_rep1		DRG dissection and sample preparation for MeDIP	Methylated DNA Immunoprecipitation	Whole genome amplification	DNA Methylation Microarray	MeDIPChIP31	GSE55514_RAW.tar	GEO	GSE55514	DNA methylation microarray analysis	GSM1338480_27036702_ratio_peaks_mapToFeatures_All_Peaks.txt.gz	GEO	http://www.ncbi.nlm.nih.gov/geo/query/acc.cgi?acc=GSE55514	Supplementary File 1	this file forms part of the Supplementary Information
Naive_rep2		DRG dissection and sample preparation for MeDIP	Methylated DNA Immunoprecipitation	Whole genome amplification	DNA Methylation Microarray	MeDIPChIP32	GSE55514_RAW.tar	GEO	GSE55514	DNA methylation microarray analysis	GSM1338481_26760902_ratio_peaks_mapToFeatures_All_Peaks.txt.gz	GEO	http://www.ncbi.nlm.nih.gov/geo/query/acc.cgi?acc=GSE55514	Supplementary File 1	this file forms part of the Supplementary Information
Naive_rep3		DRG dissection and sample preparation for MeDIP	Methylated DNA Immunoprecipitation	Whole genome amplification	DNA Methylation Microarray	MeDIPChIP33	GSE55514_RAW.tar	GEO	GSE55514	DNA methylation microarray analysis	GSM1338482_26761102_ratio_peaks_mapToFeatures_All_Peaks.txt.gz	GEO	http://www.ncbi.nlm.nih.gov/geo/query/acc.cgi?acc=GSE55514	Supplementary File 1	this file forms part of the Supplementary Information
